# Supplementary material for: The mitochondria-related gene risk mode revealed p66Shc as a prognostic mitochondria-related gene of glioblastoma
Source: Sci Rep. 2024 May 19;14:11418. doi: 10.1038/s41598-024-62083-2 (PMC11102912; doi:10.1038/s41598-024-62083-2)
Supplement: Supplementary file 3 — Supplementary Information 3. [file 41598_2024_62083_MOESM3_ESM.csv]

Supplementary Table 1: The mitochondrial genes extracted based on the uniprot database
Entry	Entry name	Status	Protein names	Gene names	Organism	Length
Q9Y3D7	TIM16_HUMAN	reviewed	Mitochondrial import inner membrane translocase subunit TIM16 (Mitochondria-associated granulocyte macrophage CSF-signaling molecule) (Presequence translocated-associated motor subunit PAM16)	PAM16 MAGMAS TIM16 TIMM16 CGI-136	Homo sapiens (Human)	125
Q8TC71	MIEAP_HUMAN	reviewed	Mitochondria-eating protein (Spermatogenesis-associated protein 18)	SPATA18 MIEAP	Homo sapiens (Human)	538
Q9NR28	DBLOH_HUMAN	reviewed	Diablo homolog, mitochondrial (Direct IAP-binding protein with low pI) (Second mitochondria-derived activator of caspase) (Smac)	DIABLO SMAC	Homo sapiens (Human)	239
Q8TDB4	HUMMR_HUMAN	reviewed	Protein MGARP (Corneal endothelium-specific protein 1) (CESP-1) (Hypoxia up-regulated mitochondrial movement regulator protein) (Mitochondria-localized glutamic acid-rich protein) (Ovary-specific acidic protein)	MGARP C4orf49 CESP1 HUMMR OSAP GS3582	Homo sapiens (Human)	240
O75153	CLU_HUMAN	reviewed	Clustered mitochondria protein homolog	CLUH KIAA0664	Homo sapiens (Human)	1309
O60260	PRKN_HUMAN	reviewed	E3 ubiquitin-protein ligase parkin (Parkin) (EC 2.3.2.31) (Parkin RBR E3 ubiquitin-protein ligase) (Parkinson juvenile disease protein 2) (Parkinson disease protein 2)	PRKN PARK2	Homo sapiens (Human)	465
O00429	DNM1L_HUMAN	reviewed	Dynamin-1-like protein (EC 3.6.5.5) (Dnm1p/Vps1p-like protein) (DVLP) (Dynamin family member proline-rich carboxyl-terminal domain less) (Dymple) (Dynamin-like protein) (Dynamin-like protein 4) (Dynamin-like protein IV) (HdynIV) (Dynamin-related protein 1)	DNM1L DLP1 DRP1	Homo sapiens (Human)	736
Q9BXM7	PINK1_HUMAN	reviewed	Serine/threonine-protein kinase PINK1, mitochondrial (EC 2.7.11.1) (BRPK) (PTEN-induced putative kinase protein 1)	PINK1	Homo sapiens (Human)	581
Q07812	BAX_HUMAN	reviewed	Apoptosis regulator BAX (Bcl-2-like protein 4) (Bcl2-L-4)	BAX BCL2L4	Homo sapiens (Human)	192
Q9NQ88	TIGAR_HUMAN	reviewed	Fructose-2,6-bisphosphatase TIGAR (EC 3.1.3.46) (TP53-induced glycolysis and apoptosis regulator) (TP53-induced glycolysis regulatory phosphatase)	TIGAR C12orf5	Homo sapiens (Human)	270
Q969F0	FATE1_HUMAN	reviewed	Fetal and adult testis-expressed transcript protein (Cancer/testis antigen 43) (CT43) (Tumor antigen BJ-HCC-2)	FATE1 FATE	Homo sapiens (Human)	183
P51572	BAP31_HUMAN	reviewed	B-cell receptor-associated protein 31 (BCR-associated protein 31) (Bap31) (6C6-AG tumor-associated antigen) (Protein CDM) (p28)	BCAP31 BAP31 DXS1357E	Homo sapiens (Human)	246
Q8N4Q1	MIA40_HUMAN	reviewed	Mitochondrial intermembrane space import and assembly protein 40 (Coiled-coil-helix-coiled-coil-helix domain-containing protein 4)	CHCHD4 MIA40	Homo sapiens (Human)	142
O60936	NOL3_HUMAN	reviewed	Nucleolar protein 3 (Apoptosis repressor with CARD) (Muscle-enriched cytoplasmic protein) (Myp) (Nucleolar protein of 30 kDa) (Nop30)	NOL3 ARC NOP	Homo sapiens (Human)	208
O43865	SAHH2_HUMAN	reviewed	S-adenosylhomocysteine hydrolase-like protein 1 (DC-expressed AHCY-like molecule) (IP(3)Rs binding protein released with IP(3)) (IRBIT) (Putative adenosylhomocysteinase 2) (S-adenosyl-L-homocysteine hydrolase 2) (AdoHcyase 2)	AHCYL1 DCAL IRBIT XPVKONA	Homo sapiens (Human)	530
O95140	MFN2_HUMAN	reviewed	Mitofusin-2 (EC 3.6.5.-) (Transmembrane GTPase MFN2)	MFN2 CPRP1 KIAA0214	Homo sapiens (Human)	757
Q9Y3D6	FIS1_HUMAN	reviewed	Mitochondrial fission 1 protein (FIS1 homolog) (hFis1) (Tetratricopeptide repeat protein 11) (TPR repeat protein 11)	FIS1 TTC11 CGI-135	Homo sapiens (Human)	152
Q07021	C1QBP_HUMAN	reviewed	Complement component 1 Q subcomponent-binding protein, mitochondrial (ASF/SF2-associated protein p32) (Glycoprotein gC1qBP) (C1qBP) (Hyaluronan-binding protein 1) (Mitochondrial matrix protein p32) (gC1q-R protein) (p33) (SF2AP32)	C1QBP GC1QBP HABP1 SF2P32	Homo sapiens (Human)	282
O96008	TOM40_HUMAN	reviewed	Mitochondrial import receptor subunit TOM40 homolog (Protein Haymaker) (Translocase of outer membrane 40 kDa subunit homolog) (p38.5)	TOMM40 C19orf1 PEREC1 TOM40	Homo sapiens (Human)	361
P04637	P53_HUMAN	reviewed	Cellular tumor antigen p53 (Antigen NY-CO-13) (Phosphoprotein p53) (Tumor suppressor p53)	TP53 P53	Homo sapiens (Human)	393
Q8NEN9	PDZD8_HUMAN	reviewed	PDZ domain-containing protein 8 (Sarcoma antigen NY-SAR-84/NY-SAR-104)	PDZD8 PDZK8	Homo sapiens (Human)	1154
P55957	BID_HUMAN	reviewed	BH3-interacting domain death agonist (p22 BID) (BID) [Cleaved into: BH3-interacting domain death agonist p15 (p15 BID); BH3-interacting domain death agonist p13 (p13 BID); BH3-interacting domain death agonist p11 (p11 BID)]	BID	Homo sapiens (Human)	195
Q9HD36	B2L10_HUMAN	reviewed	Bcl-2-like protein 10 (Bcl2-L-10) (Anti-apoptotic protein NrH) (Apoptosis regulator Bcl-B)	BCL2L10 BCLB	Homo sapiens (Human)	204
P21796	VDAC1_HUMAN	reviewed	Voltage-dependent anion-selective channel protein 1 (VDAC-1) (hVDAC1) (Outer mitochondrial membrane protein porin 1) (Plasmalemmal porin) (Porin 31HL) (Porin 31HM)	VDAC1 VDAC	Homo sapiens (Human)	283
Q96RL7	VP13A_HUMAN	reviewed	Vacuolar protein sorting-associated protein 13A (Chorea-acanthocytosis protein) (Chorein)	VPS13A CHAC KIAA0986	Homo sapiens (Human)	3174
Q14849	STAR3_HUMAN	reviewed	StAR-related lipid transfer protein 3 (Metastatic lymph node gene 64 protein) (MLN 64) (Protein CAB1) (START domain-containing protein 3) (StARD3)	STARD3 CAB1 MLN64	Homo sapiens (Human)	445
O43236	SEPT4_HUMAN	reviewed	Septin-4 (Apoptosis-related protein in the TGF-beta signaling pathway) (ARTS) (Bradeion beta) (Brain protein H5) (CE5B3 beta) (Cell division control-related protein 2) (hCDCREL-2) (Cerebral protein 7) (Peanut-like protein 2)	SEPTIN4 ARTS C17orf47 PNUTL2 SEP4 SEPT4 hucep-7	Homo sapiens (Human)	478
P04179	SODM_HUMAN	reviewed	Superoxide dismutase [Mn], mitochondrial (EC 1.15.1.1)	SOD2	Homo sapiens (Human)	222
O75509	TNR21_HUMAN	reviewed	Tumor necrosis factor receptor superfamily member 21 (Death receptor 6) (CD antigen CD358)	TNFRSF21 DR6 UNQ437/PRO868	Homo sapiens (Human)	655
Q9HCM9	TRI39_HUMAN	reviewed	E3 ubiquitin-protein ligase TRIM39 (EC 2.3.2.27) (RING finger protein 23) (RING-type E3 ubiquitin transferase TRIM39) (Testis-abundant finger protein) (Tripartite motif-containing protein 39)	TRIM39 RNF23 TFP	Homo sapiens (Human)	518
Q16635	TAZ_HUMAN	reviewed	Tafazzin (Protein G4.5)	TAZ EFE2 G4.5	Homo sapiens (Human)	292
Q9NZC7	WWOX_HUMAN	reviewed	WW domain-containing oxidoreductase (EC 1.1.1.-) (Fragile site FRA16D oxidoreductase) (Short chain dehydrogenase/reductase family 41C member 1)	WWOX FOR SDR41C1 WOX1	Homo sapiens (Human)	414
Q9NVS2	RT18A_HUMAN	reviewed	39S ribosomal protein S18a, mitochondrial (MRP-S18-a) (Mrps18a) (S18mt-a) (39S ribosomal protein S18-3, mitochondrial) (MRP-S18-3) (Mitochondrial large ribosomal subunit protein bS18a) (Mitochondrial large ribosomal subunit protein mL66)	MRPS18A	Homo sapiens (Human)	196
P06702	S10A9_HUMAN	reviewed	Protein S100-A9 (Calgranulin-B) (Calprotectin L1H subunit) (Leukocyte L1 complex heavy chain) (Migration inhibitory factor-related protein 14) (MRP-14) (p14) (S100 calcium-binding protein A9)	S100A9 CAGB CFAG MRP14	Homo sapiens (Human)	114
O95292	VAPB_HUMAN	reviewed	Vesicle-associated membrane protein-associated protein B/C (VAMP-B/VAMP-C) (VAMP-associated protein B/C) (VAP-B/VAP-C)	VAPB UNQ484/PRO983	Homo sapiens (Human)	243
Q99595	TI17A_HUMAN	reviewed	Mitochondrial import inner membrane translocase subunit Tim17-A (Inner membrane preprotein translocase Tim17a)	TIMM17A MIMT17 TIM17 TIM17A TIMM17	Homo sapiens (Human)	171
Q9Y584	TIM22_HUMAN	reviewed	Mitochondrial import inner membrane translocase subunit Tim22 (Testis-expressed protein 4)	TIMM22 TEX4 TIM22	Homo sapiens (Human)	194
Q9P0U1	TOM7_HUMAN	reviewed	Mitochondrial import receptor subunit TOM7 homolog (Translocase of outer membrane 7 kDa subunit homolog)	TOMM7 TOM7 TOMM07 AD-014	Homo sapiens (Human)	55
Q9HC21	TPC_HUMAN	reviewed	Mitochondrial thiamine pyrophosphate carrier (Mitochondrial uncoupling protein 1) (Solute carrier family 25 member 19)	SLC25A19 DNC MUP1	Homo sapiens (Human)	320
Q9UJZ1	STML2_HUMAN	reviewed	Stomatin-like protein 2, mitochondrial (SLP-2) (EPB72-like protein 2) (Paraprotein target 7) (Paratarg-7)	STOML2 SLP2 HSPC108	Homo sapiens (Human)	356
Q7Z2W9	RM21_HUMAN	reviewed	39S ribosomal protein L21, mitochondrial (L21mt) (MRP-L21) (Mitochondrial large ribosomal subunit protein bL21m)	MRPL21	Homo sapiens (Human)	205
Q8IYB8	SUV3_HUMAN	reviewed	ATP-dependent RNA helicase SUPV3L1, mitochondrial (EC 3.6.4.13) (Suppressor of var1 3-like protein 1) (SUV3-like protein 1)	SUPV3L1 SUV3	Homo sapiens (Human)	786
Q03405	UPAR_HUMAN	reviewed	Urokinase plasminogen activator surface receptor (U-PAR) (uPAR) (Monocyte activation antigen Mo3) (CD antigen CD87)	PLAUR MO3 UPAR	Homo sapiens (Human)	335
Q9NX20	RM16_HUMAN	reviewed	39S ribosomal protein L16, mitochondrial (L16mt) (MRP-L16) (Mitochondrial large ribosomal subunit protein uL16m)	MRPL16 PNAS-111	Homo sapiens (Human)	251
O75127	PTCD1_HUMAN	reviewed	Pentatricopeptide repeat-containing protein 1, mitochondrial	PTCD1 KIAA0632	Homo sapiens (Human)	700
Q9H0U6	RM18_HUMAN	reviewed	39S ribosomal protein L18, mitochondrial (L18mt) (MRP-L18) (Mitochondrial large ribosomal subunit protein uL18m)	MRPL18 HSPC071	Homo sapiens (Human)	180
O43819	SCO2_HUMAN	reviewed	Protein SCO2 homolog, mitochondrial	SCO2	Homo sapiens (Human)	266
P45880	VDAC2_HUMAN	reviewed	Voltage-dependent anion-selective channel protein 2 (VDAC-2) (hVDAC2) (Outer mitochondrial membrane protein porin 2)	VDAC2	Homo sapiens (Human)	294
Q9BXR0	TGT_HUMAN	reviewed	Queuine tRNA-ribosyltransferase catalytic subunit 1 (EC 2.4.2.29) (Guanine insertion enzyme) (tRNA-guanine transglycosylase)	QTRT1 TGT TGUT	Homo sapiens (Human)	403
Q9Y5L4	TIM13_HUMAN	reviewed	Mitochondrial import inner membrane translocase subunit Tim13	TIMM13 TIM13B TIMM13A TIMM13B	Homo sapiens (Human)	95
Q05823	RN5A_HUMAN	reviewed	2-5A-dependent ribonuclease (2-5A-dependent RNase) (EC 3.1.26.-) (Ribonuclease 4) (Ribonuclease L) (RNase L)	RNASEL RNS4	Homo sapiens (Human)	741
Q00059	TFAM_HUMAN	reviewed	Transcription factor A, mitochondrial (mtTFA) (Mitochondrial transcription factor 1) (MtTF1) (Transcription factor 6) (TCF-6) (Transcription factor 6-like 2)	TFAM TCF6 TCF6L2	Homo sapiens (Human)	246
P51398	RT29_HUMAN	reviewed	28S ribosomal protein S29, mitochondrial (MRP-S29) (S29mt) (Death-associated protein 3) (DAP-3) (Ionizing radiation resistance conferring protein) (Mitochondrial small ribosomal subunit protein mS29)	DAP3 MRPS29	Homo sapiens (Human)	398
Q15785	TOM34_HUMAN	reviewed	Mitochondrial import receptor subunit TOM34 (hTom34) (Translocase of outer membrane 34 kDa subunit)	TOMM34 URCC3	Homo sapiens (Human)	309
O60220	TIM8A_HUMAN	reviewed	Mitochondrial import inner membrane translocase subunit Tim8 A (Deafness dystonia protein 1) (X-linked deafness dystonia protein)	TIMM8A DDP DDP1 TIM8A	Homo sapiens (Human)	97
P49406	RM19_HUMAN	reviewed	39S ribosomal protein L19, mitochondrial (L19mt) (MRP-L19) (39S ribosomal protein L15, mitochondrial) (L15mt) (MRP-L15) (Mitochondrial large ribosomal subunit protein bL19m)	MRPL19 KIAA0104 MRPL15	Homo sapiens (Human)	292
Q9Y228	T3JAM_HUMAN	reviewed	TRAF3-interacting JNK-activating modulator (TRAF3-interacting protein 3)	TRAF3IP3 T3JAM	Homo sapiens (Human)	551
Q96GC5	RM48_HUMAN	reviewed	39S ribosomal protein L48, mitochondrial (L48mt) (MRP-L48) (Mitochondrial large ribosomal subunit protein mL48)	MRPL48 CGI-118 HSPC290	Homo sapiens (Human)	212
Q9BYD1	RM13_HUMAN	reviewed	39S ribosomal protein L13, mitochondrial (L13mt) (MRP-L13) (Mitochondrial large ribosomal subunit protein uL13m)	MRPL13	Homo sapiens (Human)	178
P13051	UNG_HUMAN	reviewed	Uracil-DNA glycosylase (UDG) (EC 3.2.2.27)	UNG DGU UNG1 UNG15	Homo sapiens (Human)	313
Q7L0Y3	TM10C_HUMAN	reviewed	tRNA methyltransferase 10 homolog C (HBV pre-S2 trans-regulated protein 2) (Mitochondrial ribonuclease P protein 1) (Mitochondrial RNase P protein 1) (RNA (guanine-9-)-methyltransferase domain-containing protein 1) (Renal carcinoma antigen NY-REN-49) (mRNA methyladenosine-N(1)-methyltransferase) (EC 2.1.1.-) (tRNA (adenine(9)-N(1))-methyltransferase) (EC 2.1.1.218) (tRNA (guanine(9)-N(1))-methylt…	TRMT10C MRPP1 RG9MTD1	Homo sapiens (Human)	403
O95258	UCP5_HUMAN	reviewed	Brain mitochondrial carrier protein 1 (BMCP-1) (Mitochondrial uncoupling protein 5) (UCP 5) (Solute carrier family 25 member 14)	SLC25A14 BMCP1 UCP5 UNQ791/PRO1682	Homo sapiens (Human)	325
Q96NB2	SFXN2_HUMAN	reviewed	Sideroflexin-2	SFXN2	Homo sapiens (Human)	322
Q9Y320	TMX2_HUMAN	reviewed	Thioredoxin-related transmembrane protein 2 (Cell proliferation-inducing gene 26 protein) (Thioredoxin domain-containing protein 14)	TMX2 TXNDC14 CGI-31 My009 PIG26 PSEC0045 UNQ237/PRO270	Homo sapiens (Human)	296
Q99536	VAT1_HUMAN	reviewed	Synaptic vesicle membrane protein VAT-1 homolog (EC 1.-.-.-)	VAT1	Homo sapiens (Human)	393
Q6GPH4	XAF1_HUMAN	reviewed	XIAP-associated factor 1 (BIRC4-binding protein)	XAF1 BIRC4BP XIAPAF1	Homo sapiens (Human)	301
O00141	SGK1_HUMAN	reviewed	Serine/threonine-protein kinase Sgk1 (EC 2.7.11.1) (Serum/glucocorticoid-regulated kinase 1)	SGK1 SGK	Homo sapiens (Human)	431
O60830	TI17B_HUMAN	reviewed	Mitochondrial import inner membrane translocase subunit Tim17-B	TIMM17B TIM17B JM3	Homo sapiens (Human)	172
P62837	UB2D2_HUMAN	reviewed	Ubiquitin-conjugating enzyme E2 D2 (EC 2.3.2.23) ((E3-independent) E2 ubiquitin-conjugating enzyme D2) (EC 2.3.2.24) (E2 ubiquitin-conjugating enzyme D2) (Ubiquitin carrier protein D2) (Ubiquitin-conjugating enzyme E2(17)KB 2) (Ubiquitin-conjugating enzyme E2-17 kDa 2) (Ubiquitin-protein ligase D2) (p53-regulated ubiquitin-conjugating enzyme 1)	UBE2D2 PUBC1 UBC4 UBC5B UBCH4 UBCH5B	Homo sapiens (Human)	147
P04818	TYSY_HUMAN	reviewed	Thymidylate synthase (TS) (TSase) (EC 2.1.1.45)	TYMS TS OK/SW-cl.29	Homo sapiens (Human)	313
Q6UW78	UQCC3_HUMAN	reviewed	Ubiquinol-cytochrome-c reductase complex assembly factor 3 (Assembly factor CBP4 homolog)	UQCC3 C11orf83 UNQ655/PRO1286	Homo sapiens (Human)	93
Q9H7D7	WDR26_HUMAN	reviewed	WD repeat-containing protein 26 (CUL4- and DDB1-associated WDR protein 2) (Myocardial ischemic preconditioning up-regulated protein 2)	WDR26 CDW2 MIP2 PRO0852	Homo sapiens (Human)	661
Q96RR1	PEO1_HUMAN	reviewed	Twinkle protein, mitochondrial (EC 3.6.4.12) (Progressive external ophthalmoplegia 1 protein) (T7 gp4-like protein with intramitochondrial nucleoid localization) (T7-like mitochondrial DNA helicase) (Twinkle mtDNA helicase)	TWNK C10orf2 PEO1	Homo sapiens (Human)	684
Q04837	SSBP_HUMAN	reviewed	Single-stranded DNA-binding protein, mitochondrial (Mt-SSB) (MtSSB) (PWP1-interacting protein 17)	SSBP1 SSBP	Homo sapiens (Human)	148
Q14186	TFDP1_HUMAN	reviewed	Transcription factor Dp-1 (DRTF1-polypeptide 1) (DRTF1) (E2F dimerization partner 1)	TFDP1 DP1	Homo sapiens (Human)	410
Q9NS69	TOM22_HUMAN	reviewed	Mitochondrial import receptor subunit TOM22 homolog (hTom22) (1C9-2) (Translocase of outer membrane 22 kDa subunit homolog)	TOMM22 TOM22	Homo sapiens (Human)	142
Q96TA2	YMEL1_HUMAN	reviewed	ATP-dependent zinc metalloprotease YME1L1 (EC 3.4.24.-) (ATP-dependent metalloprotease FtsH1) (Meg-4) (Presenilin-associated metalloprotease) (PAMP) (YME1-like protein 1)	YME1L1 FTSH1 YME1L UNQ1868/PRO4304	Homo sapiens (Human)	773
Q9NRA0	SPHK2_HUMAN	reviewed	Sphingosine kinase 2 (SK 2) (SPK 2) (EC 2.7.1.91)	SPHK2 SK2	Homo sapiens (Human)	654
Q969W0	SPTSA_HUMAN	reviewed	Serine palmitoyltransferase small subunit A (Small subunit of serine palmitoyltransferase A) (ssSPTa)	SPTSSA C14orf147 SSSPTA	Homo sapiens (Human)	71
Q96EB6	SIR1_HUMAN	reviewed	NAD-dependent protein deacetylase sirtuin-1 (hSIRT1) (EC 2.3.1.286) (NAD-dependent protein deacylase sirtuin-1) (EC 2.3.1.-) (Regulatory protein SIR2 homolog 1) (SIR2-like protein 1) (hSIR2) [Cleaved into: SirtT1 75 kDa fragment (75SirT1)]	SIRT1 SIR2L1	Homo sapiens (Human)	747
Q9Y5J6	T10B_HUMAN	reviewed	Mitochondrial import inner membrane translocase subunit Tim10 B (Fracture callus protein 1) (FxC1) (Mitochondrial import inner membrane translocase subunit Tim9 B) (TIMM10B) (Tim10b)	TIMM10B FXC1 TIM9B TIMM9B	Homo sapiens (Human)	103
Q9BXB7	SPT16_HUMAN	reviewed	Spermatogenesis-associated protein 16 (Testis development protein NYD-SP12)	SPATA16	Homo sapiens (Human)	569
Q9Y2W6	TDRKH_HUMAN	reviewed	Tudor and KH domain-containing protein (Tudor domain-containing protein 2)	TDRKH TDRD2	Homo sapiens (Human)	561
Q6P1L8	RM14_HUMAN	reviewed	39S ribosomal protein L14, mitochondrial (L14mt) (MRP-L14) (39S ribosomal protein L32, mitochondrial) (L32mt) (MRP-L32) (Mitochondrial large ribosomal subunit protein uL14m)	MRPL14 MRPL32 RPML32	Homo sapiens (Human)	145
Q9BWM7	SFXN3_HUMAN	reviewed	Sideroflexin-3	SFXN3	Homo sapiens (Human)	321
Q6KCM7	SCMC2_HUMAN	reviewed	Calcium-binding mitochondrial carrier protein SCaMC-2 (Mitochondrial ATP-Mg/Pi carrier protein 3) (Mitochondrial Ca(2+)-dependent solute carrier protein 3) (Small calcium-binding mitochondrial carrier protein 2) (Solute carrier family 25 member 25)	SLC25A25 APC3 KIAA1896 MCSC3 SCAMC2 UNQ549/PRO1106	Homo sapiens (Human)	469
Q969M1	TM40L_HUMAN	reviewed	Mitochondrial import receptor subunit TOM40B (Protein TOMM40-like)	TOMM40L TOMM40B	Homo sapiens (Human)	308
Q96CQ1	S2536_HUMAN	reviewed	Solute carrier family 25 member 36	SLC25A36	Homo sapiens (Human)	311
P21817	RYR1_HUMAN	reviewed	Ryanodine receptor 1 (RYR-1) (RyR1) (Skeletal muscle calcium release channel) (Skeletal muscle ryanodine receptor) (Skeletal muscle-type ryanodine receptor) (Type 1 ryanodine receptor)	RYR1 RYDR	Homo sapiens (Human)	5038
P08670	VIME_HUMAN	reviewed	Vimentin	VIM	Homo sapiens (Human)	466
O14925	TIM23_HUMAN	reviewed	Mitochondrial import inner membrane translocase subunit Tim23	TIMM23 TIM23	Homo sapiens (Human)	209
Q86VD7	S2542_HUMAN	reviewed	Mitochondrial coenzyme A transporter SLC25A42 (Solute carrier family 25 member 42)	SLC25A42	Homo sapiens (Human)	318
Q99942	RNF5_HUMAN	reviewed	E3 ubiquitin-protein ligase RNF5 (EC 2.3.2.27) (Protein G16) (RING finger protein 5) (RING-type E3 ubiquitin transferase RNF5) (Ram1 homolog) (HsRma1)	RNF5 G16 NG2 RMA1	Homo sapiens (Human)	180
Q9H1U9	S2551_HUMAN	reviewed	Mitochondrial nicotinamide adenine dinucleotide transporter SLC25A51 (Mitochondrial NAD(+) transporter SLC25A51) (Mitochondrial carrier triple repeat protein 1) (Solute carrier family 25 member 51)	SLC25A51 MCART1	Homo sapiens (Human)	297
Q13586	STIM1_HUMAN	reviewed	Stromal interaction molecule 1	STIM1 GOK	Homo sapiens (Human)	685
Q9HBF4	ZFYV1_HUMAN	reviewed	Zinc finger FYVE domain-containing protein 1 (Double FYVE-containing protein 1) (SR3) (Tandem FYVE fingers-1)	ZFYVE1 DFCP1 KIAA1589 TAFF1 ZNFN2A1 PP10436	Homo sapiens (Human)	777
Q16762	THTR_HUMAN	reviewed	Thiosulfate sulfurtransferase (EC 2.8.1.1) (Rhodanese)	TST	Homo sapiens (Human)	297
Q9Y277	VDAC3_HUMAN	reviewed	Voltage-dependent anion-selective channel protein 3 (VDAC-3) (hVDAC3) (Outer mitochondrial membrane protein porin 3)	VDAC3	Homo sapiens (Human)	283
Q9UDW1	QCR9_HUMAN	reviewed	Cytochrome b-c1 complex subunit 9 (Complex III subunit 9) (Complex III subunit X) (Cytochrome c1 non-heme 7 kDa protein) (Ubiquinol-cytochrome c reductase complex 7.2 kDa protein)	UQCR10 UCRC HSPC119	Homo sapiens (Human)	63
P61247	RS3A_HUMAN	reviewed	40S ribosomal protein S3a (Small ribosomal subunit protein eS1) (v-fos transformation effector protein) (Fte-1)	RPS3A FTE1 MFTL	Homo sapiens (Human)	264
P00441	SODC_HUMAN	reviewed	Superoxide dismutase [Cu-Zn] (EC 1.15.1.1) (Superoxide dismutase 1) (hSod1)	SOD1	Homo sapiens (Human)	154
P62072	TIM10_HUMAN	reviewed	Mitochondrial import inner membrane translocase subunit Tim10	TIMM10 TIM10	Homo sapiens (Human)	90
Q32P41	TRM5_HUMAN	reviewed	tRNA (guanine(37)-N1)-methyltransferase (EC 2.1.1.228) (M1G-methyltransferase) (tRNA [GM37] methyltransferase) (tRNA methyltransferase 5 homolog)	TRMT5 KIAA1393 TRM5	Homo sapiens (Human)	509
Q70CQ3	UBP30_HUMAN	reviewed	Ubiquitin carboxyl-terminal hydrolase 30 (EC 3.4.19.12) (Deubiquitinating enzyme 30) (Ubiquitin thioesterase 30) (Ubiquitin-specific-processing protease 30) (Ub-specific protease 30)	USP30	Homo sapiens (Human)	517
Q8WWV3	RT4I1_HUMAN	reviewed	Reticulon-4-interacting protein 1, mitochondrial (NOGO-interacting mitochondrial protein)	RTN4IP1 NIMP	Homo sapiens (Human)	396
Q9Y6A9	SPCS1_HUMAN	reviewed	Signal peptidase complex subunit 1 (EC 3.4.-.-) (Microsomal signal peptidase 12 kDa subunit) (SPase 12 kDa subunit)	SPCS1 SPC12 HSPC033	Homo sapiens (Human)	169
Q16236	NF2L2_HUMAN	reviewed	Nuclear factor erythroid 2-related factor 2 (NF-E2-related factor 2) (NFE2-related factor 2) (Nrf-2) (HEBP1) (Nuclear factor, erythroid derived 2, like 2)	NFE2L2 NRF2	Homo sapiens (Human)	605
Q9NRC8	SIR7_HUMAN	reviewed	NAD-dependent protein deacetylase sirtuin-7 (EC 2.3.1.286) (NAD-dependent protein deacylase sirtuin-7) (EC 2.3.1.-) (Regulatory protein SIR2 homolog 7) (SIR2-like protein 7)	SIRT7 SIR2L7	Homo sapiens (Human)	400
O43715	TRIA1_HUMAN	reviewed	TP53-regulated inhibitor of apoptosis 1 (Protein 15E1.1) (WF-1) (p53-inducible cell-survival factor) (p53CSV)	TRIAP1 15E1.1 HSPC132	Homo sapiens (Human)	76
Q5T1C6	THEM4_HUMAN	reviewed	Acyl-coenzyme A thioesterase THEM4 (Acyl-CoA thioesterase THEM4) (EC 3.1.2.2) (Carboxyl-terminal modulator protein) (Thioesterase superfamily member 4)	THEM4 CTMP	Homo sapiens (Human)	240
O94759	TRPM2_HUMAN	reviewed	Transient receptor potential cation channel subfamily M member 2 (Estrogen-responsive element-associated gene 1 protein) (Long transient receptor potential channel 2) (LTrpC-2) (LTrpC2) (Transient receptor potential channel 7) (TrpC7) (Transient receptor potential melastatin 2)	TRPM2 EREG1 KNP3 LTRPC2 TRPC7	Homo sapiens (Human)	1503
P25874	UCP1_HUMAN	reviewed	Mitochondrial brown fat uncoupling protein 1 (UCP 1) (Solute carrier family 25 member 7) (Thermogenin)	UCP1 SLC25A7 UCP	Homo sapiens (Human)	307
Q96I51	RCC1L_HUMAN	reviewed	RCC1-like G exchanging factor-like protein (RCC1-like) (Williams-Beuren syndrome chromosomal region 16 protein)	RCC1L WBSCR16	Homo sapiens (Human)	464
Q9BYD2	RM09_HUMAN	reviewed	39S ribosomal protein L9, mitochondrial (L9mt) (MRP-L9) (Mitochondrial large ribosomal subunit protein bL9m)	MRPL9	Homo sapiens (Human)	267
Q5BJD5	TM41B_HUMAN	reviewed	Transmembrane protein 41B (Protein stasimon)	TMEM41B KIAA0033	Homo sapiens (Human)	291
Q8IUC6	TCAM1_HUMAN	reviewed	TIR domain-containing adapter molecule 1 (TICAM-1) (Proline-rich, vinculin and TIR domain-containing protein B) (Putative NF-kappa-B-activating protein 502H) (Toll-interleukin-1 receptor domain-containing adapter protein inducing interferon beta) (MyD88-3) (TIR domain-containing adapter protein inducing IFN-beta)	TICAM1 PRVTIRB TRIF	Homo sapiens (Human)	712
Q9H9J2	RM44_HUMAN	reviewed	39S ribosomal protein L44, mitochondrial (L44mt) (MRP-L44) (EC 3.1.26.-) (Mitochondrial large ribosomal subunit protein mL44)	MRPL44	Homo sapiens (Human)	332
Q96A35	RM24_HUMAN	reviewed	39S ribosomal protein L24, mitochondrial (L24mt) (MRP-L24) (Mitochondrial large ribosomal subunit protein uL24m)	MRPL24	Homo sapiens (Human)	216
Q9BV35	SCMC3_HUMAN	reviewed	Calcium-binding mitochondrial carrier protein SCaMC-3 (Mitochondrial ATP-Mg/Pi carrier protein 2) (Mitochondrial Ca(2+)-dependent solute carrier protein 2) (Small calcium-binding mitochondrial carrier protein 3) (Solute carrier family 25 member 23)	SLC25A23 APC2 MCSC2 SCAMC3	Homo sapiens (Human)	468
P48651	PTSS1_HUMAN	reviewed	Phosphatidylserine synthase 1 (PSS-1) (PtdSer synthase 1) (EC 2.7.8.29) (Serine-exchange enzyme I)	PTDSS1 KIAA0024 PSSA	Homo sapiens (Human)	473
Q8N0X7	SPART_HUMAN	reviewed	Spartin (Spastic paraplegia 20 protein) (Trans-activated by hepatitis C virus core protein 1)	SPART KIAA0610 SPG20 TAHCCP1	Homo sapiens (Human)	666
Q8IW03	SIAH3_HUMAN	reviewed	Seven in absentia homolog 3 (Siah-3)	SIAH3	Homo sapiens (Human)	269
Q14142	TRI14_HUMAN	reviewed	Tripartite motif-containing protein 14	TRIM14 KIAA0129	Homo sapiens (Human)	442
Q9H2W6	RM46_HUMAN	reviewed	39S ribosomal protein L46, mitochondrial (L46mt) (MRP-L46) (Mitochondrial large ribosomal subunit protein mL46) (P2ECSL)	MRPL46 C15orf4 LIECG2	Homo sapiens (Human)	279
Q16540	RM23_HUMAN	reviewed	39S ribosomal protein L23, mitochondrial (L23mt) (MRP-L23) (L23 mitochondrial-related protein) (Mitochondrial large ribosomal subunit protein uL23m) (Ribosomal protein L23-like)	MRPL23 L23MRP RPL23L	Homo sapiens (Human)	153
Q96H78	S2544_HUMAN	reviewed	Solute carrier family 25 member 44	SLC25A44 KIAA0446	Homo sapiens (Human)	314
Q9UBK9	UXT_HUMAN	reviewed	Protein UXT (Androgen receptor trapped clone 27 protein) (ART-27) (Ubiquitously expressed transcript protein)	UXT HSPC024	Homo sapiens (Human)	157
Q8IXI1	MIRO2_HUMAN	reviewed	Mitochondrial Rho GTPase 2 (MIRO-2) (hMiro-2) (EC 3.6.5.-) (Ras homolog gene family member T2)	RHOT2 ARHT2 C16orf39	Homo sapiens (Human)	618
Q9BVG9	PTSS2_HUMAN	reviewed	Phosphatidylserine synthase 2 (PSS-2) (PtdSer synthase 2) (EC 2.7.8.29) (Serine-exchange enzyme II)	PTDSS2 PSS2	Homo sapiens (Human)	487
Q6UXV4	MIC27_HUMAN	reviewed	MICOS complex subunit MIC27 (Apolipoprotein O-like) (Protein FAM121A)	APOOL CXorf33 FAM121A MIC27 UNQ8193/PRO23204	Homo sapiens (Human)	268
Q9H2D1	MFTC_HUMAN	reviewed	Mitochondrial folate transporter/carrier (Solute carrier family 25 member 32)	SLC25A32 MFT MFTC	Homo sapiens (Human)	315
Q969V5	MUL1_HUMAN	reviewed	Mitochondrial ubiquitin ligase activator of NFKB 1 (EC 2.3.2.27) (E3 SUMO-protein ligase MUL1) (E3 ubiquitin-protein ligase MUL1) (Growth inhibition and death E3 ligase) (Mitochondrial-anchored protein ligase) (MAPL) (Putative NF-kappa-B-activating protein 266) (RING finger protein 218) (RING-type E3 ubiquitin transferase NFKB 1)	MUL1 C1orf166 GIDE MAPL MULAN RNF218	Homo sapiens (Human)	352
Q9P286	PAK5_HUMAN	reviewed	Serine/threonine-protein kinase PAK 5 (EC 2.7.11.1) (p21-activated kinase 5) (PAK-5) (p21-activated kinase 7) (PAK-7)	PAK5 KIAA1264 PAK7	Homo sapiens (Human)	719
P14780	MMP9_HUMAN	reviewed	Matrix metalloproteinase-9 (MMP-9) (EC 3.4.24.35) (92 kDa gelatinase) (92 kDa type IV collagenase) (Gelatinase B) (GELB) [Cleaved into: 67 kDa matrix metalloproteinase-9; 82 kDa matrix metalloproteinase-9]	MMP9 CLG4B	Homo sapiens (Human)	707
Q9NVV4	PAPD1_HUMAN	reviewed	Poly(A) RNA polymerase, mitochondrial (PAP) (EC 2.7.7.19) (PAP-associated domain-containing protein 1) (Polynucleotide adenylyltransferase) (Terminal uridylyltransferase 1) (TUTase 1) (mtPAP)	MTPAP PAPD1	Homo sapiens (Human)	582
Q9UIF7	MUTYH_HUMAN	reviewed	Adenine DNA glycosylase (EC 3.2.2.31) (MutY homolog) (hMYH)	MUTYH MYH	Homo sapiens (Human)	546
Q8N573	OXR1_HUMAN	reviewed	Oxidation resistance protein 1	OXR1 Nbla00307	Homo sapiens (Human)	874
Q9NRZ7	PLCC_HUMAN	reviewed	1-acyl-sn-glycerol-3-phosphate acyltransferase gamma (EC 2.3.1.51) (1-acylglycerol-3-phosphate O-acyltransferase 3) (1-AGP acyltransferase 3) (1-AGPAT 3) (Lysophosphatidic acid acyltransferase gamma) (LPAAT-gamma)	AGPAT3 LPAAT3 UNQ759/PRO1490	Homo sapiens (Human)	376
P02545	LMNA_HUMAN	reviewed	Prelamin-A/C [Cleaved into: Lamin-A/C (70 kDa lamin) (Renal carcinoma antigen NY-REN-32)]	LMNA LMN1	Homo sapiens (Human)	664
Q9BPX6	MICU1_HUMAN	reviewed	Calcium uptake protein 1, mitochondrial (Atopy-related autoantigen CALC) (ara CALC) (Calcium-binding atopy-related autoantigen 1) (allergen Hom s 4)	MICU1 CALC CBARA1	Homo sapiens (Human)	476
Q96ER9	MITOK_HUMAN	reviewed	Mitochondrial potassium channel (MITOK) (Coiled-coil domain-containing protein 51)	CCDC51 MITOK	Homo sapiens (Human)	411
Q49AM1	MTEF2_HUMAN	reviewed	Transcription termination factor 2, mitochondrial (Mitochondrial transcription termination factor 2) (mTERF2) (Mitochondrial transcription termination factor-like protein) (mTERF-like) (mTERFL) (mTERF domain-containing protein 3, mitochondrial)	MTERF2 MTERFD3	Homo sapiens (Human)	385
Q9NX14	NDUBB_HUMAN	reviewed	NADH dehydrogenase [ubiquinone] 1 beta subcomplex subunit 11, mitochondrial (Complex I-ESSS) (CI-ESSS) (NADH-ubiquinone oxidoreductase ESSS subunit) (Neuronal protein 17.3) (Np17.3) (p17.3)	NDUFB11 UNQ111/PRO1064	Homo sapiens (Human)	153
P35232	PHB_HUMAN	reviewed	Prohibitin	PHB PHB1	Homo sapiens (Human)	272
Q63ZY3	KANK2_HUMAN	reviewed	KN motif and ankyrin repeat domain-containing protein 2 (Ankyrin repeat domain-containing protein 25) (Matrix-remodeling-associated protein 3) (SRC-1-interacting protein) (SIP) (SRC-interacting protein) (SRC1-interacting protein)	KANK2 ANKRD25 KIAA1518 MXRA3 SIP	Homo sapiens (Human)	851
Q9P0P8	MRES1_HUMAN	reviewed	Mitochondrial transcription rescue factor 1	MTRES1 C6orf203 HSPC230	Homo sapiens (Human)	240
Q8IVG9	HUNIN_HUMAN	reviewed	Humanin (Humanin mitochondrial) (HNM)	MT-RNR2 HN	Homo sapiens (Human)	24
P0C869	PA24B_HUMAN	reviewed	Cytosolic phospholipase A2 beta (cPLA2-beta) (EC 3.1.1.4) (Phospholipase A2 group IVB)	PLA2G4B	Homo sapiens (Human)	781
Q9H9B4	SFXN1_HUMAN	reviewed	Sideroflexin-1	SFXN1	Homo sapiens (Human)	322
Q99747	SNAG_HUMAN	reviewed	Gamma-soluble NSF attachment protein (SNAP-gamma) (N-ethylmaleimide-sensitive factor attachment protein gamma)	NAPG SNAPG	Homo sapiens (Human)	312
P50591	TNF10_HUMAN	reviewed	Tumor necrosis factor ligand superfamily member 10 (Apo-2 ligand) (Apo-2L) (TNF-related apoptosis-inducing ligand) (Protein TRAIL) (CD antigen CD253)	TNFSF10 APO2L TRAIL	Homo sapiens (Human)	281
O00584	RNT2_HUMAN	reviewed	Ribonuclease T2 (EC 4.6.1.19) (Ribonuclease 6)	RNASET2 RNASE6PL	Homo sapiens (Human)	256
Q9Y6G3	RM42_HUMAN	reviewed	39S ribosomal protein L42, mitochondrial (L42mt) (MRP-L42) (39S ribosomal protein L31, mitochondrial) (L31mt) (MRP-L31) (Mitochondrial large ribosomal subunit protein mL42)	MRPL42 MRPL31 MRPS32 RPML31 HSPC204 PTD007	Homo sapiens (Human)	142
Q86TS9	RM52_HUMAN	reviewed	39S ribosomal protein L52, mitochondrial (L52mt) (MRP-L52) (Mitochondrial large ribosomal subunit protein mL52)	MRPL52	Homo sapiens (Human)	123
Q70HW3	SAMC_HUMAN	reviewed	S-adenosylmethionine mitochondrial carrier protein (Mitochondrial S-adenosylmethionine transporter) (Solute carrier family 25 member 26)	SLC25A26 SAMC	Homo sapiens (Human)	274
P29353	SHC1_HUMAN	reviewed	SHC-transforming protein 1 (SHC-transforming protein 3) (SHC-transforming protein A) (Src homology 2 domain-containing-transforming protein C1) (SH2 domain protein C1)	SHC1 SHC SHCA	Homo sapiens (Human)	583
Q96DW6	S2538_HUMAN	reviewed	Mitochondrial glycine transporter (Mitochondrial glycine transporter GlyC) (Solute carrier family 25 member 38)	SLC25A38	Homo sapiens (Human)	304
Q14188	TFDP2_HUMAN	reviewed	Transcription factor Dp-2 (E2F dimerization partner 2)	TFDP2 DP2	Homo sapiens (Human)	446
Q3ZCQ8	TIM50_HUMAN	reviewed	Mitochondrial import inner membrane translocase subunit TIM50	TIMM50 TIM50 PRO1512	Homo sapiens (Human)	353
Q13114	TRAF3_HUMAN	reviewed	TNF receptor-associated factor 3 (EC 2.3.2.27) (CAP-1) (CD40 receptor-associated factor 1) (CRAF1) (CD40-binding protein) (CD40BP) (LMP1-associated protein 1) (LAP1) (RING-type E3 ubiquitin transferase TRAF3)	TRAF3 CAP1 CRAF1	Homo sapiens (Human)	568
Q8N5N7	RM50_HUMAN	reviewed	39S ribosomal protein L50, mitochondrial (L50mt) (MRP-L50) (Mitochondrial large ribosomal subunit protein mL50)	MRPL50	Homo sapiens (Human)	158
P05109	S10A8_HUMAN	reviewed	Protein S100-A8 (Calgranulin-A) (Calprotectin L1L subunit) (Cystic fibrosis antigen) (CFAG) (Leukocyte L1 complex light chain) (Migration inhibitory factor-related protein 8) (MRP-8) (p8) (S100 calcium-binding protein A8) (Urinary stone protein band A)	S100A8 CAGA CFAG MRP8	Homo sapiens (Human)	93
Q9Y5J7	TIM9_HUMAN	reviewed	Mitochondrial import inner membrane translocase subunit Tim9	TIMM9 TIM9 TIM9A TIMM9A	Homo sapiens (Human)	89
Q9UPV9	TRAK1_HUMAN	reviewed	Trafficking kinesin-binding protein 1 (106 kDa O-GlcNAc transferase-interacting protein) (Protein Milton)	TRAK1 KIAA1042 OIP106	Homo sapiens (Human)	953
Q9BZY9	TRI31_HUMAN	reviewed	E3 ubiquitin-protein ligase TRIM31 (EC 2.3.2.27) (RING-type E3 ubiquitin transferase TRIM31) (Tripartite motif-containing protein 31)	TRIM31 C6orf13 RNF	Homo sapiens (Human)	425
Q9NWU5	RM22_HUMAN	reviewed	39S ribosomal protein L22, mitochondrial (L22mt) (MRP-L22) (39S ribosomal protein L25, mitochondrial) (L25mt) (MRP-L25) (Mitochondrial large ribosomal subunit protein uL22m)	MRPL22 MRPL25 RPML25 HSPC158	Homo sapiens (Human)	206
Q9BSF4	TIM29_HUMAN	reviewed	Mitochondrial import inner membrane translocase subunit Tim29 (TIM29)	TIMM29 c19orf52	Homo sapiens (Human)	260
Q9P015	RM15_HUMAN	reviewed	39S ribosomal protein L15, mitochondrial (L15mt) (MRP-L15) (Mitochondrial large ribosomal subunit protein uL15m)	MRPL15 HSPC145	Homo sapiens (Human)	296
Q96EL3	RM53_HUMAN	reviewed	39S ribosomal protein L53, mitochondrial (L53mt) (MRP-L53) (Mitochondrial large ribosomal subunit protein mL53)	MRPL53	Homo sapiens (Human)	112
O60296	TRAK2_HUMAN	reviewed	Trafficking kinesin-binding protein 2 (Amyotrophic lateral sclerosis 2 chromosomal region candidate gene 3 protein)	TRAK2 ALS2CR3 KIAA0549	Homo sapiens (Human)	914
Q9NQC3	RTN4_HUMAN	reviewed	Reticulon-4 (Foocen) (Neurite outgrowth inhibitor) (Nogo protein) (Neuroendocrine-specific protein) (NSP) (Neuroendocrine-specific protein C homolog) (RTN-x) (Reticulon-5)	RTN4 KIAA0886 NOGO My043 SP1507	Homo sapiens (Human)	1192
Q15388	TOM20_HUMAN	reviewed	Mitochondrial import receptor subunit TOM20 homolog (Mitochondrial 20 kDa outer membrane protein) (Outer mitochondrial membrane receptor Tom20)	TOMM20 KIAA0016	Homo sapiens (Human)	145
Q9P2L0	WDR35_HUMAN	reviewed	WD repeat-containing protein 35 (Intraflagellar transport protein 121 homolog)	WDR35 IFT121 KIAA1336	Homo sapiens (Human)	1181
Q3SY17	S2552_HUMAN	reviewed	Mitochondrial nicotinamide adenine dinucleotide transporter SLC25A52 (Mitochondrial NAD(+) transporter SLC25A52) (Mitochondrial carrier triple repeat protein 2) (Solute carrier family 25 member 52)	SLC25A52 MCART2	Homo sapiens (Human)	297
Q96N66	MBOA7_HUMAN	reviewed	Lysophospholipid acyltransferase 7 (LPLAT 7) (EC 2.3.1.-) (1-acylglycerophosphatidylinositol O-acyltransferase) (Bladder and breast carcinoma-overexpressed gene 1 protein) (Leukocyte receptor cluster member 4) (Lysophosphatidylinositol acyltransferase) (LPIAT) (Lyso-PI acyltransferase) (Membrane-bound O-acyltransferase domain-containing protein 7) (O-acyltransferase domain-containing protein 7) (…	MBOAT7 BB1 LENG4 OACT7	Homo sapiens (Human)	472
Q9BV79	MECR_HUMAN	reviewed	Enoyl-[acyl-carrier-protein] reductase, mitochondrial (EC 1.3.1.104) (2-enoyl thioester reductase) (Nuclear receptor-binding factor 1) (HsNrbf-1) (NRBF-1)	MECR NBRF1 CGI-63	Homo sapiens (Human)	373
Q96HS1	PGAM5_HUMAN	reviewed	Serine/threonine-protein phosphatase PGAM5, mitochondrial (EC 3.1.3.16) (Bcl-XL-binding protein v68) (Phosphoglycerate mutase family member 5)	PGAM5	Homo sapiens (Human)	289
Q9Y3E5	PTH2_HUMAN	reviewed	Peptidyl-tRNA hydrolase 2, mitochondrial (PTH 2) (EC 3.1.1.29) (Bcl-2 inhibitor of transcription 1)	PTRH2 BIT1 PTH2 CGI-147	Homo sapiens (Human)	179
Q7Z419	R144B_HUMAN	reviewed	E3 ubiquitin-protein ligase RNF144B (EC 2.3.2.31) (IBR domain-containing protein 2) (RING finger protein 144B) (p53-inducible RING finger protein)	RNF144B IBRDC2 P53RFP	Homo sapiens (Human)	303
Q13637	RAB32_HUMAN	reviewed	Ras-related protein Rab-32	RAB32	Homo sapiens (Human)	225
O94763	RMP_HUMAN	reviewed	Unconventional prefoldin RPB5 interactor 1 (Protein NNX3) (Protein phosphatase 1 regulatory subunit 19) (RNA polymerase II subunit 5-mediating protein) (RPB5-mediating protein)	URI1 C19orf2 NNX3 PPP1R19 RMP URI	Homo sapiens (Human)	535
Q4U2R6	RM51_HUMAN	reviewed	39S ribosomal protein L51, mitochondrial (L51mt) (MRP-L51) (Mitochondrial large ribosomal subunit protein mL51) (bMRP-64) (bMRP64)	MRPL51 MRP64 CDA09 HSPC241	Homo sapiens (Human)	128
Q6P4A7	SFXN4_HUMAN	reviewed	Sideroflexin-4 (Breast cancer resistance marker 1)	SFXN4 BCRM1	Homo sapiens (Human)	337
Q8TD22	SFXN5_HUMAN	reviewed	Sideroflexin-5	SFXN5	Homo sapiens (Human)	340
Q8IYM1	SEP12_HUMAN	reviewed	Septin-12	SEPTIN12 SEPT12	Homo sapiens (Human)	358
P21912	SDHB_HUMAN	reviewed	Succinate dehydrogenase [ubiquinone] iron-sulfur subunit, mitochondrial (EC 1.3.5.1) (Iron-sulfur subunit of complex II) (Ip)	SDHB SDH SDH1	Homo sapiens (Human)	280
P09001	RM03_HUMAN	reviewed	39S ribosomal protein L3, mitochondrial (L3mt) (MRP-L3) (Mitochondrial large ribosomal subunit protein uL3m)	MRPL3 MRL3 RPML3	Homo sapiens (Human)	348
Q9BRJ2	RM45_HUMAN	reviewed	39S ribosomal protein L45, mitochondrial (L45mt) (MRP-L45) (Mitochondrial large ribosomal subunit protein mL45)	MRPL45	Homo sapiens (Human)	306
Q8TC44	POC1B_HUMAN	reviewed	POC1 centriolar protein homolog B (Pix1) (Proteome of centriole protein 1B) (WD repeat-containing protein 51B)	POC1B WDR51B	Homo sapiens (Human)	478
Q15907	RB11B_HUMAN	reviewed	Ras-related protein Rab-11B (GTP-binding protein YPT3)	RAB11B YPT3	Homo sapiens (Human)	218
O75394	RM33_HUMAN	reviewed	39S ribosomal protein L33, mitochondrial (L33mt) (MRP-L33) (Mitochondrial large ribosomal subunit protein bL33m)	MRPL33 C2orf1	Homo sapiens (Human)	65
Q9BQ48	RM34_HUMAN	reviewed	39S ribosomal protein L34, mitochondrial (L34mt) (MRP-L34) (Mitochondrial large ribosomal subunit protein bL34m)	MRPL34	Homo sapiens (Human)	92
Q9BZE1	RM37_HUMAN	reviewed	39S ribosomal protein L37, mitochondrial (L37mt) (MRP-L37) (39S ribosomal protein L2, mitochondrial) (L2mt) (MRP-L2) (Mitochondrial large ribosomal subunit protein mL37)	MRPL37 MRPL2 RPML2 HSPC235	Homo sapiens (Human)	423
Q8IXM3	RM41_HUMAN	reviewed	39S ribosomal protein L41, mitochondrial (L41mt) (MRP-L41) (39S ribosomal protein L27 homolog) (Bcl-2-interacting mitochondrial ribosomal protein L41) (Cell proliferation-inducing gene 3 protein) (MRP-L27 homolog) (Mitochondrial large ribosomal subunit protein mL41)	MRPL41 BMRP MRPL27 RPML27 PIG3	Homo sapiens (Human)	137
Q8N3J5	PPM1K_HUMAN	reviewed	Protein phosphatase 1K, mitochondrial (EC 3.1.3.16) (PP2C domain-containing protein phosphatase 1K) (PP2C-like mitochondrial protein) (PP2C-type mitochondrial phosphoprotein phosphatase) (PTMP) (Protein phosphatase 2C isoform kappa) (PP2C-kappa)	PPM1K PP2CM	Homo sapiens (Human)	372
Q96JX3	SRAC1_HUMAN	reviewed	Protein SERAC1 (Serine active site-containing protein 1)	SERAC1	Homo sapiens (Human)	654
P31040	SDHA_HUMAN	reviewed	Succinate dehydrogenase [ubiquinone] flavoprotein subunit, mitochondrial (EC 1.3.5.1) (Flavoprotein subunit of complex II) (Fp)	SDHA SDH2 SDHF	Homo sapiens (Human)	664
P62258	1433E_HUMAN	reviewed	14-3-3 protein epsilon (14-3-3E)	YWHAE	Homo sapiens (Human)	255
O43572	AKA10_HUMAN	reviewed	A-kinase anchor protein 10, mitochondrial (AKAP-10) (Dual specificity A kinase-anchoring protein 2) (D-AKAP-2) (Protein kinase A-anchoring protein 10) (PRKA10)	AKAP10	Homo sapiens (Human)	662
P18859	ATP5J_HUMAN	reviewed	ATP synthase-coupling factor 6, mitochondrial (ATPase subunit F6) (ATP synthase peripheral stalk subunit F6)	ATP5PF ATP5A ATP5J ATPM	Homo sapiens (Human)	108
P21554	CNR1_HUMAN	reviewed	Cannabinoid receptor 1 (CB-R) (CB1) (CANN6)	CNR1 CNR	Homo sapiens (Human)	472
Q5EBM0	CMPK2_HUMAN	reviewed	UMP-CMP kinase 2, mitochondrial (EC 2.7.4.14) (Nucleoside-diphosphate kinase) (EC 2.7.4.6)	CMPK2	Homo sapiens (Human)	449
Q68CK6	ACS2B_HUMAN	reviewed	Acyl-coenzyme A synthetase ACSM2B, mitochondrial (EC 6.2.1.2) (Acyl-CoA synthetase medium-chain family member 2B) (Benzoate--CoA ligase) (EC 6.2.1.25) (Butyrate--CoA ligase 2B) (Butyryl-coenzyme A synthetase 2B) (Middle-chain acyl-CoA synthetase 2B) (Xenobiotic/medium-chain fatty acid-CoA ligase HXM-A)	ACSM2B ACSM2 HYST1046	Homo sapiens (Human)	577
P00403	COX2_HUMAN	reviewed	Cytochrome c oxidase subunit 2 (EC 7.1.1.9) (Cytochrome c oxidase polypeptide II)	MT-CO2 COII COX2 COXII MTCO2	Homo sapiens (Human)	227
Q9UJA2	CRLS1_HUMAN	reviewed	Cardiolipin synthase (CMP-forming) (CLS) (EC 2.7.8.41) (Protein GCD10 homolog)	CRLS1 C20orf155 CLS1	Homo sapiens (Human)	301
P31689	DNJA1_HUMAN	reviewed	DnaJ homolog subfamily A member 1 (DnaJ protein homolog 2) (HSDJ) (Heat shock 40 kDa protein 4) (Heat shock protein J2) (HSJ-2) (Human DnaJ protein 2) (hDj-2)	DNAJA1 DNAJ2 HDJ2 HSJ2 HSPF4	Homo sapiens (Human)	397
Q9NP58	ABCB6_HUMAN	reviewed	ATP-binding cassette sub-family B member 6, mitochondrial (Mitochondrial ABC transporter 3) (Mt-ABC transporter 3) (P-glycoprotein-related protein) (Ubiquitously-expressed mammalian ABC half transporter)	ABCB6 MTABC3 PRP UMAT	Homo sapiens (Human)	842
P52789	HXK2_HUMAN	reviewed	Hexokinase-2 (EC 2.7.1.1) (Hexokinase type II) (HK II) (Hexokinase-B) (Muscle form hexokinase)	HK2	Homo sapiens (Human)	917
P05019	IGF1_HUMAN	reviewed	Insulin-like growth factor I (IGF-I) (Mechano growth factor) (MGF) (Somatomedin-C)	IGF1 IBP1	Homo sapiens (Human)	195
O60488	ACSL4_HUMAN	reviewed	Long-chain-fatty-acid--CoA ligase 4 (EC 6.2.1.3) (Arachidonate--CoA ligase) (EC 6.2.1.15) (Long-chain acyl-CoA synthetase 4) (LACS 4)	ACSL4 ACS4 FACL4 LACS4	Homo sapiens (Human)	711
Q01167	FOXK2_HUMAN	reviewed	Forkhead box protein K2 (G/T-mismatch specific binding protein) (nGTBP) (Interleukin enhancer-binding factor 1)	FOXK2 ILF ILF1	Homo sapiens (Human)	660
P14317	HCLS1_HUMAN	reviewed	Hematopoietic lineage cell-specific protein (Hematopoietic cell-specific LYN substrate 1) (LckBP1) (p75)	HCLS1 HS1	Homo sapiens (Human)	486
P22557	HEM0_HUMAN	reviewed	5-aminolevulinate synthase, erythroid-specific, mitochondrial (ALAS-E) (EC 2.3.1.37) (5-aminolevulinic acid synthase 2) (Delta-ALA synthase 2) (Delta-aminolevulinate synthase 2)	ALAS2 ALASE ASB	Homo sapiens (Human)	587
P14210	HGF_HUMAN	reviewed	Hepatocyte growth factor (Hepatopoietin-A) (Scatter factor) (SF) [Cleaved into: Hepatocyte growth factor alpha chain; Hepatocyte growth factor beta chain]	HGF HPTA	Homo sapiens (Human)	728
P00505	AATM_HUMAN	reviewed	Aspartate aminotransferase, mitochondrial (mAspAT) (EC 2.6.1.1) (EC 2.6.1.7) (Fatty acid-binding protein) (FABP-1) (Glutamate oxaloacetate transaminase 2) (Kynurenine aminotransferase 4) (Kynurenine aminotransferase IV) (Kynurenine--oxoglutarate transaminase 4) (Kynurenine--oxoglutarate transaminase IV) (Plasma membrane-associated fatty acid-binding protein) (FABPpm) (Transaminase A)	GOT2	Homo sapiens (Human)	430
Q01484	ANK2_HUMAN	reviewed	Ankyrin-2 (ANK-2) (Ankyrin-B) (Brain ankyrin) (Non-erythroid ankyrin)	ANK2 ANKB	Homo sapiens (Human)	3957
O95786	DDX58_HUMAN	reviewed	Antiviral innate immune response receptor RIG-I (DEAD box protein 58) (Probable ATP-dependent RNA helicase DDX58) (EC 3.6.4.13) (RIG-I-like receptor 1) (RLR-1) (Retinoic acid-inducible gene 1 protein) (RIG-1) (Retinoic acid-inducible gene I protein) (RIG-I)	DDX58	Homo sapiens (Human)	925
P15336	ATF2_HUMAN	reviewed	Cyclic AMP-dependent transcription factor ATF-2 (cAMP-dependent transcription factor ATF-2) (Activating transcription factor 2) (Cyclic AMP-responsive element-binding protein 2) (CREB-2) (cAMP-responsive element-binding protein 2) (HB16) (cAMP response element-binding protein CRE-BP1)	ATF2 CREB2 CREBP1	Homo sapiens (Human)	505
Q9UH62	ARMX3_HUMAN	reviewed	Armadillo repeat-containing X-linked protein 3 (ARM protein lost in epithelial cancers on chromosome X 3) (Protein ALEX3)	ARMCX3 ALEX3 BM-017 UNQ2517/PRO6007	Homo sapiens (Human)	379
Q14410	GLPK2_HUMAN	reviewed	Glycerol kinase 2 (GK 2) (Glycerokinase 2) (EC 2.7.1.30) (ATP:glycerol 3-phosphotransferase 2) (Glycerol kinase, testis specific 2)	GK2 GKP2 GKTA	Homo sapiens (Human)	553
Q9NRI5	DISC1_HUMAN	reviewed	Disrupted in schizophrenia 1 protein	DISC1 KIAA0457	Homo sapiens (Human)	854
P85037	FOXK1_HUMAN	reviewed	Forkhead box protein K1 (Myocyte nuclear factor) (MNF)	FOXK1 MNF	Homo sapiens (Human)	733
Q12849	GRSF1_HUMAN	reviewed	G-rich sequence factor 1 (GRSF-1)	GRSF1	Homo sapiens (Human)	480
Q9BYX4	IFIH1_HUMAN	reviewed	Interferon-induced helicase C domain-containing protein 1 (EC 3.6.4.13) (Clinically amyopathic dermatomyositis autoantigen 140 kDa) (CADM-140 autoantigen) (Helicase with 2 CARD domains) (Helicard) (Interferon-induced with helicase C domain protein 1) (Melanoma differentiation-associated protein 5) (MDA-5) (Murabutide down-regulated protein) (RIG-I-like receptor 2) (RLR-2) (RNA helicase-DEAD box p…	IFIH1 MDA5 RH116	Homo sapiens (Human)	1025
Q567V2	M17L2_HUMAN	reviewed	Mpv17-like protein 2	MPV17L2 FKSG24	Homo sapiens (Human)	206
Q969Z3	MARC2_HUMAN	reviewed	Mitochondrial amidoxime reducing component 2 (mARC2) (EC 1.7.-.-) (Molybdenum cofactor sulfurase C-terminal domain-containing protein 2) (MOSC domain-containing protein 2) (Moco sulfurase C-terminal domain-containing protein 2)	MTARC2 MARC2 MOSC2	Homo sapiens (Human)	335
Q8IXI2	MIRO1_HUMAN	reviewed	Mitochondrial Rho GTPase 1 (MIRO-1) (hMiro-1) (EC 3.6.5.-) (Rac-GTP-binding protein-like protein) (Ras homolog gene family member T1)	RHOT1 ARHT1	Homo sapiens (Human)	618
Q68DD2	PA24F_HUMAN	reviewed	Cytosolic phospholipase A2 zeta (cPLA2-zeta) (EC 3.1.1.4) (Phospholipase A2 group IVF)	PLA2G4F	Homo sapiens (Human)	849
Q9H3D4	P63_HUMAN	reviewed	Tumor protein 63 (p63) (Chronic ulcerative stomatitis protein) (CUSP) (Keratinocyte transcription factor KET) (Transformation-related protein 63) (TP63) (Tumor protein p73-like) (p73L) (p40) (p51)	TP63 KET P63 P73H P73L TP73L	Homo sapiens (Human)	680
Q14145	KEAP1_HUMAN	reviewed	Kelch-like ECH-associated protein 1 (Cytosolic inhibitor of Nrf2) (INrf2) (Kelch-like protein 19)	KEAP1 INRF2 KIAA0132 KLHL19	Homo sapiens (Human)	624
A6NCE7	MP3B2_HUMAN	reviewed	Microtubule-associated proteins 1A/1B light chain 3 beta 2 (Microtubule-associated proteins 1A/1B light chain 3B-like)	MAP1LC3B2	Homo sapiens (Human)	125
Q99972	MYOC_HUMAN	reviewed	Myocilin (Myocilin 55 kDa subunit) (Trabecular meshwork-induced glucocorticoid response protein) [Cleaved into: Myocilin, N-terminal fragment (Myocilin 20 kDa N-terminal fragment); Myocilin, C-terminal fragment (Myocilin 35 kDa N-terminal fragment)]	MYOC GLC1A TIGR	Homo sapiens (Human)	504
Q6P597	KLC3_HUMAN	reviewed	Kinesin light chain 3 (KLC2-like) (kinesin light chain 2)	KLC3 KLC2 KLC2L	Homo sapiens (Human)	504
Q9GZY8	MFF_HUMAN	reviewed	Mitochondrial fission factor	MFF C2orf33 AD030 AD033 GL004	Homo sapiens (Human)	342
Q9Y5U8	MPC1_HUMAN	reviewed	Mitochondrial pyruvate carrier 1 (Brain protein 44-like protein)	MPC1 BRP44L CGI-129 HSPC040 PNAS-115	Homo sapiens (Human)	109
Q13625	ASPP2_HUMAN	reviewed	Apoptosis-stimulating of p53 protein 2 (Bcl2-binding protein) (Bbp) (Renal carcinoma antigen NY-REN-51) (Tumor suppressor p53-binding protein 2) (53BP2) (p53-binding protein 2) (p53BP2)	TP53BP2 ASPP2 BBP	Homo sapiens (Human)	1128
P34897	GLYM_HUMAN	reviewed	Serine hydroxymethyltransferase, mitochondrial (SHMT) (EC 2.1.2.1) (Glycine hydroxymethyltransferase) (Serine methylase)	SHMT2	Homo sapiens (Human)	504
Q8NE86	MCU_HUMAN	reviewed	Calcium uniporter protein, mitochondrial (HsMCU) (Coiled-coil domain-containing protein 109A)	MCU C10orf42 CCDC109A	Homo sapiens (Human)	351
P01185	NEU2_HUMAN	reviewed	Vasopressin-neurophysin 2-copeptin (AVP-NPII) [Cleaved into: Arg-vasopressin (Arginine-vasopressin); Neurophysin 2 (Neurophysin-II); Copeptin]	AVP ARVP VP	Homo sapiens (Human)	164
Q08209	PP2BA_HUMAN	reviewed	Serine/threonine-protein phosphatase 2B catalytic subunit alpha isoform (EC 3.1.3.16) (CAM-PRP catalytic subunit) (Calmodulin-dependent calcineurin A subunit alpha isoform)	PPP3CA CALNA CNA	Homo sapiens (Human)	521
P83111	LACTB_HUMAN	reviewed	Serine beta-lactamase-like protein LACTB, mitochondrial (EC 3.4.-.-)	LACTB MRPL56 UNQ843/PRO1781	Homo sapiens (Human)	547
P53779	MK10_HUMAN	reviewed	Mitogen-activated protein kinase 10 (MAP kinase 10) (MAPK 10) (EC 2.7.11.24) (MAP kinase p49 3F12) (Stress-activated protein kinase 1b) (SAPK1b) (Stress-activated protein kinase JNK3) (c-Jun N-terminal kinase 3)	MAPK10 JNK3 JNK3A PRKM10 SAPK1B	Homo sapiens (Human)	464
Q13423	NNTM_HUMAN	reviewed	NAD(P) transhydrogenase, mitochondrial (EC 7.1.1.1) (Nicotinamide nucleotide transhydrogenase) (Pyridine nucleotide transhydrogenase)	NNT	Homo sapiens (Human)	1086
O60313	OPA1_HUMAN	reviewed	Dynamin-like 120 kDa protein, mitochondrial (EC 3.6.5.5) (Optic atrophy protein 1) [Cleaved into: Dynamin-like 120 kDa protein, form S1]	OPA1 KIAA0567	Homo sapiens (Human)	960
O00746	NDKM_HUMAN	reviewed	Nucleoside diphosphate kinase, mitochondrial (NDK) (NDP kinase, mitochondrial) (EC 2.7.4.6) (Nucleoside diphosphate kinase D) (NDPKD) (nm23-H4)	NME4 NM23D	Homo sapiens (Human)	187
P78549	NTH_HUMAN	reviewed	Endonuclease III-like protein 1 (hNTH1) (EC 3.2.2.-) (EC 4.2.99.18) (Bifunctional DNA N-glycosylase/DNA-(apurinic or apyrimidinic site) lyase) (DNA glycosylase/AP lyase)	NTHL1 NTH1 OCTS3	Homo sapiens (Human)	312
Q9BZ23	PANK2_HUMAN	reviewed	Pantothenate kinase 2, mitochondrial (hPanK2) (EC 2.7.1.33) (Pantothenic acid kinase 2)	PANK2 C20orf48	Homo sapiens (Human)	570
Q9UJC3	HOOK1_HUMAN	reviewed	Protein Hook homolog 1 (h-hook1) (hHK1)	HOOK1	Homo sapiens (Human)	728
Q96DP5	FMT_HUMAN	reviewed	Methionyl-tRNA formyltransferase, mitochondrial (MtFMT) (EC 2.1.2.9)	MTFMT FMT FMT1	Homo sapiens (Human)	389
Q8TB36	GDAP1_HUMAN	reviewed	Ganglioside-induced differentiation-associated protein 1 (GDAP1)	GDAP1	Homo sapiens (Human)	358
Q9NS18	GLRX2_HUMAN	reviewed	Glutaredoxin-2, mitochondrial	GLRX2 GRX2 CGI-133	Homo sapiens (Human)	164
Q14571	ITPR2_HUMAN	reviewed	Inositol 1,4,5-trisphosphate receptor type 2 (IP3 receptor isoform 2) (IP3R 2) (InsP3R2) (Type 2 inositol 1,4,5-trisphosphate receptor) (Type 2 InsP3 receptor)	ITPR2	Homo sapiens (Human)	2701
P10144	GRAB_HUMAN	reviewed	Granzyme B (EC 3.4.21.79) (C11) (CTLA-1) (Cathepsin G-like 1) (CTSGL1) (Cytotoxic T-lymphocyte proteinase 2) (Lymphocyte protease) (Fragmentin-2) (Granzyme-2) (Human lymphocyte protein) (HLP) (SECT) (T-cell serine protease 1-3E)	GZMB CGL1 CSPB CTLA1 GRB	Homo sapiens (Human)	247
P24723	KPCL_HUMAN	reviewed	Protein kinase C eta type (EC 2.7.11.13) (PKC-L) (nPKC-eta)	PRKCH PKCL PRKCL	Homo sapiens (Human)	683
O95563	MPC2_HUMAN	reviewed	Mitochondrial pyruvate carrier 2 (Brain protein 44)	MPC2 BRP44	Homo sapiens (Human)	127
Q00325	MPCP_HUMAN	reviewed	Phosphate carrier protein, mitochondrial (Phosphate transport protein) (PTP) (Solute carrier family 25 member 3)	SLC25A3 PHC OK/SW-cl.48	Homo sapiens (Human)	362
Q8TAE8	G45IP_HUMAN	reviewed	Growth arrest and DNA damage-inducible proteins-interacting protein 1 (39S ribosomal protein L59, mitochondrial) (MRP-L59) (CKII beta-associating protein) (CR6-interacting factor 1) (CRIF1) (Mitochondrial large ribosomal subunit protein mL64) (Papillomavirus L2-interacting nuclear protein 1) (PLINP) (PLINP-1) (p53-responsive gene 6 protein)	GADD45GIP1 MRPL59 PLINP1 PRG6	Homo sapiens (Human)	222
O76095	JTB_HUMAN	reviewed	Protein JTB (Jumping translocation breakpoint protein) (Prostate androgen-regulated protein) (PAR protein)	JTB HSPC222	Homo sapiens (Human)	146
Q6J4K2	NCLX_HUMAN	reviewed	Mitochondrial sodium/calcium exchanger protein (Na(+)/K(+)/Ca(2+)-exchange protein 6) (Sodium/calcium exchanger protein, mitochondrial) (Sodium/potassium/calcium exchanger 6) (Solute carrier family 24 member 6) (Solute carrier family 8 member B1)	SLC8B1 NCKX6 NCLX SLC24A6	Homo sapiens (Human)	584
Q8IWL3	HSC20_HUMAN	reviewed	Iron-sulfur cluster co-chaperone protein HscB (DnaJ homolog subfamily C member 20) [Cleaved into: Iron-sulfur cluster co-chaperone protein HscB, cytoplasmic (C-HSC20); Iron-sulfur cluster co-chaperone protein HscB, mitochondrial]	HSCB DNAJC20 HSC20	Homo sapiens (Human)	235
Q3SXM5	HSDL1_HUMAN	reviewed	Inactive hydroxysteroid dehydrogenase-like protein 1 (Short chain dehydrogenase/reductase family 12C member 3)	HSDL1 SDR12C3	Homo sapiens (Human)	330
Q96KG7	MEG10_HUMAN	reviewed	Multiple epidermal growth factor-like domains protein 10 (Multiple EGF-like domains protein 10)	MEGF10 KIAA1780	Homo sapiens (Human)	1140
O43181	NDUS4_HUMAN	reviewed	NADH dehydrogenase [ubiquinone] iron-sulfur protein 4, mitochondrial (Complex I-18 kDa) (CI-18 kDa) (Complex I-AQDQ) (CI-AQDQ) (NADH-ubiquinone oxidoreductase 18 kDa subunit)	NDUFS4	Homo sapiens (Human)	175
Q15303	ERBB4_HUMAN	reviewed	Receptor tyrosine-protein kinase erbB-4 (EC 2.7.10.1) (Proto-oncogene-like protein c-ErbB-4) (Tyrosine kinase-type cell surface receptor HER4) (p180erbB4) [Cleaved into: ERBB4 intracellular domain (4ICD) (E4ICD) (s80HER4)]	ERBB4 HER4	Homo sapiens (Human)	1308
Q5T890	ER6L2_HUMAN	reviewed	DNA excision repair protein ERCC-6-like 2 (EC 3.6.4.-) (DNA repair and recombination protein RAD26-like)	ERCC6L2 C9orf102 RAD26L	Homo sapiens (Human)	1561
Q66K74	MAP1S_HUMAN	reviewed	Microtubule-associated protein 1S (MAP-1S) (BPY2-interacting protein 1) (Microtubule-associated protein 8) (Variable charge Y chromosome 2-interacting protein 1) (VCY2-interacting protein 1) (VCY2IP-1) [Cleaved into: MAP1S heavy chain; MAP1S light chain]	MAP1S BPY2IP1 C19orf5 MAP8 VCY2IP1	Homo sapiens (Human)	1059
Q99417	MYCBP_HUMAN	reviewed	c-Myc-binding protein (Associate of Myc 1) (AMY-1)	MYCBP AMY1	Homo sapiens (Human)	103
O14786	NRP1_HUMAN	reviewed	Neuropilin-1 (Vascular endothelial cell growth factor 165 receptor) (CD antigen CD304)	NRP1 NRP VEGF165R	Homo sapiens (Human)	923
P39210	MPV17_HUMAN	reviewed	Protein Mpv17	MPV17	Homo sapiens (Human)	176
P59047	NALP5_HUMAN	reviewed	NACHT, LRR and PYD domains-containing protein 5 (Mater protein homolog)	NLRP5 MATER NALP5	Homo sapiens (Human)	1200
Q16665	HIF1A_HUMAN	reviewed	Hypoxia-inducible factor 1-alpha (HIF-1-alpha) (HIF1-alpha) (ARNT-interacting protein) (Basic-helix-loop-helix-PAS protein MOP1) (Class E basic helix-loop-helix protein 78) (bHLHe78) (Member of PAS protein 1) (PAS domain-containing protein 8)	HIF1A BHLHE78 MOP1 PASD8	Homo sapiens (Human)	826
P04183	KITH_HUMAN	reviewed	Thymidine kinase, cytosolic (EC 2.7.1.21)	TK1	Homo sapiens (Human)	234
O75306	NDUS2_HUMAN	reviewed	NADH dehydrogenase [ubiquinone] iron-sulfur protein 2, mitochondrial (EC 7.1.1.2) (Complex I-49kD) (CI-49kD) (NADH-ubiquinone oxidoreductase 49 kDa subunit)	NDUFS2	Homo sapiens (Human)	463
Q13505	MTX1_HUMAN	reviewed	Metaxin-1 (Mitochondrial outer membrane import complex protein 1)	MTX1 MTX MTXN	Homo sapiens (Human)	466
P57103	NAC3_HUMAN	reviewed	Sodium/calcium exchanger 3 (Na(+)/Ca(2+)-exchange protein 3) (Solute carrier family 8 member 3)	SLC8A3 NCX3	Homo sapiens (Human)	927
Q06055	AT5G2_HUMAN	reviewed	ATP synthase F(0) complex subunit C2, mitochondrial (ATP synthase lipid-binding protein) (ATP synthase membrane subunit c locus 2) (ATP synthase proteolipid P2) (ATP synthase proton-transporting mitochondrial F(0) complex subunit C2) (ATPase protein 9) (ATPase subunit c)	ATP5MC2 ATP5G2 PSEC0033	Homo sapiens (Human)	141
Q9UII2	ATIF1_HUMAN	reviewed	ATPase inhibitor, mitochondrial (ATP synthase F1 subunit epsilon) (Inhibitor of F(1)F(o)-ATPase) (IF(1)) (IF1)	ATP5IF1 ATPI ATPIF1	Homo sapiens (Human)	106
Q9NVI7	ATD3A_HUMAN	reviewed	ATPase family AAA domain-containing protein 3A	ATAD3A	Homo sapiens (Human)	634
P09211	GSTP1_HUMAN	reviewed	Glutathione S-transferase P (EC 2.5.1.18) (GST class-pi) (GSTP1-1)	GSTP1 FAEES3 GST3	Homo sapiens (Human)	210
Q96P20	NLRP3_HUMAN	reviewed	NACHT, LRR and PYD domains-containing protein 3 (Angiotensin/vasopressin receptor AII/AVP-like) (Caterpiller protein 1.1) (CLR1.1) (Cold-induced autoinflammatory syndrome 1 protein) (Cryopyrin) (PYRIN-containing APAF1-like protein 1)	NLRP3 C1orf7 CIAS1 NALP3 PYPAF1	Homo sapiens (Human)	1036
O15350	P73_HUMAN	reviewed	Tumor protein p73 (p53-like transcription factor) (p53-related protein)	TP73 P73	Homo sapiens (Human)	636
Q9Y255	PRLD1_HUMAN	reviewed	PRELI domain-containing protein 1, mitochondrial (25 kDa protein of relevant evolutionary and lymphoid interest) (Px19-like protein)	PRELID1 PRELI CGI-106 SBBI12	Homo sapiens (Human)	219
O60733	PLPL9_HUMAN	reviewed	85/88 kDa calcium-independent phospholipase A2 (CaI-PLA2) (EC 3.1.1.4) (2-lysophosphatidylcholine acylhydrolase) (EC 3.1.1.5) (Group VI phospholipase A2) (GVI PLA2) (Intracellular membrane-associated calcium-independent phospholipase A2 beta) (iPLA2-beta) (Palmitoyl-CoA hydrolase) (EC 3.1.2.2) (Patatin-like phospholipase domain-containing protein 9) (PNPLA9)	PLA2G6 PLPLA9	Homo sapiens (Human)	806
Q9H3H1	MOD5_HUMAN	reviewed	tRNA dimethylallyltransferase (EC 2.5.1.75) (Isopentenyl-diphosphate:tRNA isopentenyltransferase) (IPP transferase) (IPPT) (hGRO1) (tRNA isopentenyltransferase 1) (IPTase)	TRIT1 IPT MOD5	Homo sapiens (Human)	467
Q9BQT8	ODC_HUMAN	reviewed	Mitochondrial 2-oxodicarboxylate carrier (Solute carrier family 25 member 21)	SLC25A21 ODC	Homo sapiens (Human)	299
Q3MIT2	PUS10_HUMAN	reviewed	tRNA pseudouridine synthase Pus10 (Hup10) (EC 5.4.99.25) (Coiled-coil domain-containing protein 139) (tRNA pseudouridine 55 synthase) (Psi55 synthase) (tRNA pseudouridylate synthase) (tRNA-uridine isomerase)	PUS10 CCDC139 DOBI	Homo sapiens (Human)	529
P62491	RB11A_HUMAN	reviewed	Ras-related protein Rab-11A (Rab-11) (YL8)	RAB11A RAB11	Homo sapiens (Human)	216
Q5T653	RM02_HUMAN	reviewed	39S ribosomal protein L2, mitochondrial (L2mt) (MRP-L2) (Mitochondrial large ribosomal subunit protein uL2m)	MRPL2 CGI-22	Homo sapiens (Human)	305
O95153	RIMB1_HUMAN	reviewed	Peripheral-type benzodiazepine receptor-associated protein 1 (PRAX-1) (Peripheral benzodiazepine receptor-interacting protein) (PBR-IP) (RIMS-binding protein 1) (RIM-BP1) (TSPO-associated protein 1)	TSPOAP1 BZRAP1 KIAA0612 RBP1 RIMBP1	Homo sapiens (Human)	1857
Q9NWU1	OXSM_HUMAN	reviewed	3-oxoacyl-[acyl-carrier-protein] synthase, mitochondrial (EC 2.3.1.41) (Beta-ketoacyl-ACP synthase)	OXSM	Homo sapiens (Human)	459
Q6L8Q7	PDE12_HUMAN	reviewed	2',5'-phosphodiesterase 12 (2'-PDE) (2-PDE) (EC 3.1.4.-) (Mitochondrial deadenylase) (EC 3.1.13.4)	PDE12	Homo sapiens (Human)	609
Q99623	PHB2_HUMAN	reviewed	Prohibitin-2 (B-cell receptor-associated protein BAP37) (D-prohibitin) (Repressor of estrogen receptor activity)	PHB2 BAP REA	Homo sapiens (Human)	299
P31751	AKT2_HUMAN	reviewed	RAC-beta serine/threonine-protein kinase (EC 2.7.11.1) (Protein kinase Akt-2) (Protein kinase B beta) (PKB beta) (RAC-PK-beta)	AKT2	Homo sapiens (Human)	481
P19367	HXK1_HUMAN	reviewed	Hexokinase-1 (EC 2.7.1.1) (Brain form hexokinase) (Hexokinase type I) (HK I) (Hexokinase-A)	HK1	Homo sapiens (Human)	917
P14555	PA2GA_HUMAN	reviewed	Phospholipase A2, membrane associated (EC 3.1.1.4) (GIIC sPLA2) (Group IIA phospholipase A2) (Non-pancreatic secretory phospholipase A2) (NPS-PLA2) (Phosphatidylcholine 2-acylhydrolase 2A)	PLA2G2A PLA2B PLA2L RASF-A	Homo sapiens (Human)	144
Q9H4K7	MTG2_HUMAN	reviewed	Mitochondrial ribosome-associated GTPase 2 (GTP-binding protein 5) (Protein obg homolog 1) (ObgH1)	MTG2 GTPBP5 OBGH1	Homo sapiens (Human)	406
Q9NPB1	NT5M_HUMAN	reviewed	5'(3')-deoxyribonucleotidase, mitochondrial (5',3'-nucleotidase, mitochondrial) (EC 3.1.3.-) (Deoxy-5'-nucleotidase 2) (dNT-2)	NT5M DNT2	Homo sapiens (Human)	228
P47712	PA24A_HUMAN	reviewed	Cytosolic phospholipase A2 (cPLA2) (Phospholipase A2 group IVA) [Includes: Phospholipase A2 (EC 3.1.1.4) (Phosphatidylcholine 2-acylhydrolase); Lysophospholipase (EC 3.1.1.5)]	PLA2G4A CPLA2 PLA2G4	Homo sapiens (Human)	749
Q330K2	NDUF6_HUMAN	reviewed	NADH dehydrogenase (ubiquinone) complex I, assembly factor 6 (Putative phytoene synthase)	NDUFAF6 C8orf38	Homo sapiens (Human)	333
Q6GTS8	P20D1_HUMAN	reviewed	N-fatty-acyl-amino acid synthase/hydrolase PM20D1 (EC 3.5.1.114) (EC 3.5.1.14) (Peptidase M20 domain-containing protein 1)	PM20D1	Homo sapiens (Human)	502
Q15119	PDK2_HUMAN	reviewed	[Pyruvate dehydrogenase (acetyl-transferring)] kinase isozyme 2, mitochondrial (EC 2.7.11.2) (Pyruvate dehydrogenase kinase isoform 2) (PDH kinase 2) (PDKII)	PDK2 PDHK2	Homo sapiens (Human)	407
P53778	MK12_HUMAN	reviewed	Mitogen-activated protein kinase 12 (MAP kinase 12) (MAPK 12) (EC 2.7.11.24) (Extracellular signal-regulated kinase 6) (ERK-6) (Mitogen-activated protein kinase p38 gamma) (MAP kinase p38 gamma) (Stress-activated protein kinase 3)	MAPK12 ERK6 SAPK3	Homo sapiens (Human)	367
Q9BUK6	MSTO1_HUMAN	reviewed	Protein misato homolog 1	MSTO1 LST005 SLTP005	Homo sapiens (Human)	570
P49281	NRAM2_HUMAN	reviewed	Natural resistance-associated macrophage protein 2 (NRAMP 2) (Divalent cation transporter 1) (Divalent metal transporter 1) (DMT-1) (Solute carrier family 11 member 2)	SLC11A2 DCT1 DMT1 NRAMP2 OK/SW-cl.20	Homo sapiens (Human)	568
Q9Y3B7	RM11_HUMAN	reviewed	39S ribosomal protein L11, mitochondrial (L11mt) (MRP-L11) (Mitochondrial large ribosomal subunit protein uL11m)	MRPL11 CGI-113	Homo sapiens (Human)	192
P49590	SYHM_HUMAN	reviewed	Histidine--tRNA ligase, mitochondrial (EC 6.1.1.21) (Histidine--tRNA ligase-like) (Histidyl-tRNA synthetase) (HisRS)	HARS2 HARSL HARSR HO3	Homo sapiens (Human)	506
P10636	TAU_HUMAN	reviewed	Microtubule-associated protein tau (Neurofibrillary tangle protein) (Paired helical filament-tau) (PHF-tau)	MAPT MAPTL MTBT1 TAU	Homo sapiens (Human)	758
Q9BYC9	RM20_HUMAN	reviewed	39S ribosomal protein L20, mitochondrial (L20mt) (MRP-L20) (Mitochondrial large ribosomal subunit protein bL20m)	MRPL20	Homo sapiens (Human)	149
O00411	RPOM_HUMAN	reviewed	DNA-directed RNA polymerase, mitochondrial (MtRPOL) (EC 2.7.7.6)	POLRMT	Homo sapiens (Human)	1230
Q9NTG7	SIR3_HUMAN	reviewed	NAD-dependent protein deacetylase sirtuin-3, mitochondrial (hSIRT3) (EC 2.3.1.286) (Regulatory protein SIR2 homolog 3) (SIR2-like protein 3)	SIRT3 SIR2L3	Homo sapiens (Human)	399
P57105	SYJ2B_HUMAN	reviewed	Synaptojanin-2-binding protein (Mitochondrial outer membrane protein 25)	SYNJ2BP OMP25	Homo sapiens (Human)	145
Q8WXG1	RSAD2_HUMAN	reviewed	Radical S-adenosyl methionine domain-containing protein 2 (Cytomegalovirus-induced gene 5 protein) (Viperin) (Virus inhibitory protein, endoplasmic reticulum-associated, interferon-inducible)	RSAD2 CIG5	Homo sapiens (Human)	361
Q7Z7H8	RM10_HUMAN	reviewed	39S ribosomal protein L10, mitochondrial (L10mt) (MRP-L10) (39S ribosomal protein L8, mitochondrial) (L8mt) (MRP-L8) (Mitochondrial large ribosomal subunit protein uL10m)	MRPL10 MRPL8 RPML8	Homo sapiens (Human)	261
O14949	QCR8_HUMAN	reviewed	Cytochrome b-c1 complex subunit 8 (Complex III subunit 8) (Complex III subunit VIII) (Ubiquinol-cytochrome c reductase complex 9.5 kDa protein) (Ubiquinol-cytochrome c reductase complex ubiquinone-binding protein QP-C)	UQCRQ	Homo sapiens (Human)	82
P52815	RM12_HUMAN	reviewed	39S ribosomal protein L12, mitochondrial (L12mt) (MRP-L12) (5c5-2) (Mitochondrial large ribosomal subunit protein bL12m)	MRPL12 MRPL7 RPML12	Homo sapiens (Human)	198
Q92581	SL9A6_HUMAN	reviewed	Sodium/hydrogen exchanger 6 (Na(+)/H(+) exchanger 6) (NHE-6) (Solute carrier family 9 member 6)	SLC9A6 KIAA0267 NHE6	Homo sapiens (Human)	669
O14737	PDCD5_HUMAN	reviewed	Programmed cell death protein 5 (TF-1 cell apoptosis-related protein 19) (Protein TFAR19)	PDCD5 TFAR19	Homo sapiens (Human)	125
Q9NUT2	MITOS_HUMAN	reviewed	Mitochondrial potassium channel ATP-binding subunit (ATP-binding cassette sub-family B member 8, mitochondrial) (ABCB8) (Mitochondrial ATP-binding cassette 1) (M-ABC1) (Mitochondrial sulfonylurea-receptor) (MITOSUR)	ABCB8 MABC1 MITOSUR	Homo sapiens (Human)	735
Q8N9F0	NAT8L_HUMAN	reviewed	N-acetylaspartate synthetase (NAA synthetase) (EC 2.3.1.17) (Camello-like protein 3) (N-acetyltransferase 8-like protein)	NAT8L CML3	Homo sapiens (Human)	302
Q9Y697	NFS1_HUMAN	reviewed	Cysteine desulfurase, mitochondrial (EC 2.8.1.7)	NFS1 NIFS HUSSY-08	Homo sapiens (Human)	457
Q8NC60	NOA1_HUMAN	reviewed	Nitric oxide-associated protein 1	NOA1 C4orf14	Homo sapiens (Human)	698
P30419	NMT1_HUMAN	reviewed	Glycylpeptide N-tetradecanoyltransferase 1 (EC 2.3.1.97) (Myristoyl-CoA:protein N-myristoyltransferase 1) (NMT 1) (Type I N-myristoyltransferase) (Peptide N-myristoyltransferase 1)	NMT1 NMT	Homo sapiens (Human)	496
P45983	MK08_HUMAN	reviewed	Mitogen-activated protein kinase 8 (MAP kinase 8) (MAPK 8) (EC 2.7.11.24) (JNK-46) (Stress-activated protein kinase 1c) (SAPK1c) (Stress-activated protein kinase JNK1) (c-Jun N-terminal kinase 1)	MAPK8 JNK1 PRKM8 SAPK1 SAPK1C	Homo sapiens (Human)	427
Q9GZQ8	MLP3B_HUMAN	reviewed	Microtubule-associated proteins 1A/1B light chain 3B (Autophagy-related protein LC3 B) (Autophagy-related ubiquitin-like modifier LC3 B) (MAP1 light chain 3-like protein 2) (MAP1A/MAP1B light chain 3 B) (MAP1A/MAP1B LC3 B) (Microtubule-associated protein 1 light chain 3 beta)	MAP1LC3B MAP1ALC3	Homo sapiens (Human)	125
P12004	PCNA_HUMAN	reviewed	Proliferating cell nuclear antigen (PCNA) (Cyclin)	PCNA	Homo sapiens (Human)	261
Q9NYZ2	MFRN1_HUMAN	reviewed	Mitoferrin-1 (Mitochondrial iron transporter 1) (Mitochondrial solute carrier protein) (Solute carrier family 25 member 37)	SLC25A37 MFRN MSCP HT015	Homo sapiens (Human)	338
P22307	NLTP_HUMAN	reviewed	Non-specific lipid-transfer protein (NSL-TP) (EC 2.3.1.176) (Propanoyl-CoA C-acyltransferase) (SCP-chi) (SCPX) (Sterol carrier protein 2) (SCP-2) (Sterol carrier protein X) (SCP-X)	SCP2	Homo sapiens (Human)	547
Q96H55	MYO19_HUMAN	reviewed	Unconventional myosin-XIX (Myosin head domain-containing protein 1)	MYO19 MYOHD1	Homo sapiens (Human)	970
Q9UBF8	PI4KB_HUMAN	reviewed	Phosphatidylinositol 4-kinase beta (PI4K-beta) (PI4Kbeta) (PtdIns 4-kinase beta) (EC 2.7.1.67) (NPIK) (PI4K92) (PI4KIII)	PI4KB PIK4CB	Homo sapiens (Human)	816
P39877	PA2G5_HUMAN	reviewed	Phospholipase A2 group V (EC 3.1.1.4) (PLA2-10) (Phosphatidylcholine 2-acylhydrolase 5)	PLA2G5	Homo sapiens (Human)	138
Q9H300	PARL_HUMAN	reviewed	Presenilins-associated rhomboid-like protein, mitochondrial (EC 3.4.21.105) (Mitochondrial intramembrane cleaving protease PARL) [Cleaved into: P-beta (Pbeta)]	PARL PSARL PRO2207	Homo sapiens (Human)	379
Q9UBM1	PEMT_HUMAN	reviewed	Phosphatidylethanolamine N-methyltransferase (PEAMT) (PEMT) (EC 2.1.1.17) (EC 2.1.1.71) (PEMT2) (Phospholipid methyltransferase) (PLMT)	PEMT PEMPT PNMT	Homo sapiens (Human)	199
Q96BY2	MOAP1_HUMAN	reviewed	Modulator of apoptosis 1 (MAP-1) (MAP1) (Paraneoplastic antigen Ma4)	MOAP1 PNMA4	Homo sapiens (Human)	351
P57729	RAB38_HUMAN	reviewed	Ras-related protein Rab-38 (Melanoma antigen NY-MEL-1)	RAB38	Homo sapiens (Human)	211
Q9BYC8	RM32_HUMAN	reviewed	39S ribosomal protein L32, mitochondrial (L32mt) (MRP-L32) (Mitochondrial large ribosomal subunit protein bL32m)	MRPL32 HSPC283	Homo sapiens (Human)	188
P05412	JUN_HUMAN	reviewed	Transcription factor AP-1 (Activator protein 1) (AP1) (Proto-oncogene c-Jun) (V-jun avian sarcoma virus 17 oncogene homolog) (p39)	JUN	Homo sapiens (Human)	331
Q96C03	MID49_HUMAN	reviewed	Mitochondrial dynamics protein MID49 (Mitochondrial dynamics protein of 49 kDa) (Mitochondrial elongation factor 2) (Smith-Magenis syndrome chromosomal region candidate gene 7 protein)	MIEF2 MID49 SMCR7	Homo sapiens (Human)	454
Q96LW4	PRIPO_HUMAN	reviewed	DNA-directed primase/polymerase protein (hPrimpol1) (EC 2.7.7.-) (Coiled-coil domain-containing protein 111)	PRIMPOL CCDC111	Homo sapiens (Human)	560
Q86VP3	PACS2_HUMAN	reviewed	Phosphofurin acidic cluster sorting protein 2 (PACS-2) (PACS1-like protein)	PACS2 KIAA0602 PACS1L	Homo sapiens (Human)	889
Q8TCS8	PNPT1_HUMAN	reviewed	Polyribonucleotide nucleotidyltransferase 1, mitochondrial (EC 2.7.7.8) (3'-5' RNA exonuclease OLD35) (PNPase old-35) (Polynucleotide phosphorylase 1) (PNPase 1) (Polynucleotide phosphorylase-like protein)	PNPT1 PNPASE	Homo sapiens (Human)	783
Q8N983	RM43_HUMAN	reviewed	39S ribosomal protein L43, mitochondrial (L43mt) (MRP-L43) (Mitochondrial large ribosomal subunit protein mL43) (Mitochondrial ribosomal protein bMRP36a)	MRPL43	Homo sapiens (Human)	215
Q9NRX2	RM17_HUMAN	reviewed	39S ribosomal protein L17, mitochondrial (L17mt) (MRP-L17) (LYST-interacting protein 2) (Mitochondrial large ribosomal subunit protein bL17m)	MRPL17 LIP2	Homo sapiens (Human)	175
Q8WV60	PTCD2_HUMAN	reviewed	Pentatricopeptide repeat-containing protein 2, mitochondrial	PTCD2	Homo sapiens (Human)	388
P04049	RAF1_HUMAN	reviewed	RAF proto-oncogene serine/threonine-protein kinase (EC 2.7.11.1) (Proto-oncogene c-RAF) (cRaf) (Raf-1)	RAF1 RAF	Homo sapiens (Human)	648
Q00G26	PLIN5_HUMAN	reviewed	Perilipin-5 (Lipid storage droplet protein 5)	PLIN5 LSDP5 OXPAT PAT-1	Homo sapiens (Human)	463
P51149	RAB7A_HUMAN	reviewed	Ras-related protein Rab-7a	RAB7A RAB7	Homo sapiens (Human)	207
Q96DV4	RM38_HUMAN	reviewed	39S ribosomal protein L38, mitochondrial (L38mt) (MRP-L38) (Mitochondrial large ribosomal subunit protein mL38)	MRPL38 HSPC262	Homo sapiens (Human)	380
Q5S007	LRRK2_HUMAN	reviewed	Leucine-rich repeat serine/threonine-protein kinase 2 (EC 2.7.11.1) (EC 3.6.5.-) (Dardarin)	LRRK2 PARK8	Homo sapiens (Human)	2527
Q9BYD3	RM04_HUMAN	reviewed	39S ribosomal protein L4, mitochondrial (L4mt) (MRP-L4) (Mitochondrial large ribosomal subunit protein uL4m)	MRPL4 CDABP0091 CGI-28	Homo sapiens (Human)	311
Q9P0J6	RM36_HUMAN	reviewed	39S ribosomal protein L36, mitochondrial (L36mt) (MRP-L36) (BRCA1-interacting protein 1) (Mitochondrial large ribosomal subunit protein bL36m)	MRPL36 BRIP1	Homo sapiens (Human)	103
Q494U1	PKHN1_HUMAN	reviewed	Pleckstrin homology domain-containing family N member 1 (PH domain-containing family N member 1) (Cardiolipin and phosphatidic acid-binding protein)	PLEKHN1 CLPABP	Homo sapiens (Human)	611
O94906	PRP6_HUMAN	reviewed	Pre-mRNA-processing factor 6 (Androgen receptor N-terminal domain-transactivating protein 1) (ANT-1) (PRP6 homolog) (U5 snRNP-associated 102 kDa protein) (U5-102 kDa protein)	PRPF6 C20orf14	Homo sapiens (Human)	941
O60829	PAGE4_HUMAN	reviewed	P antigen family member 4 (PAGE-4) (G antigen family C member 1) (PAGE-1)	PAGE4 GAGEC1 JM27	Homo sapiens (Human)	102
Q8N2H3	PYRD2_HUMAN	reviewed	Pyridine nucleotide-disulfide oxidoreductase domain-containing protein 2 (EC 1.-.-.-)	PYROXD2 C10orf33	Homo sapiens (Human)	581
Q9BYD6	RM01_HUMAN	reviewed	39S ribosomal protein L1, mitochondrial (L1mt) (MRP-L1) (Mitochondrial large ribosomal subunit protein uL1m)	MRPL1 BM-022	Homo sapiens (Human)	325
Q9NZE8	RM35_HUMAN	reviewed	39S ribosomal protein L35, mitochondrial (L35mt) (MRP-L35) (Mitochondrial large ribosomal subunit protein bL35m)	MRPL35 BM-007	Homo sapiens (Human)	188
O15294	OGT1_HUMAN	reviewed	UDP-N-acetylglucosamine--peptide N-acetylglucosaminyltransferase 110 kDa subunit (EC 2.4.1.255) (O-GlcNAc transferase subunit p110) (O-linked N-acetylglucosamine transferase 110 kDa subunit) (OGT)	OGT	Homo sapiens (Human)	1046
Q9NRZ5	PLCD_HUMAN	reviewed	1-acyl-sn-glycerol-3-phosphate acyltransferase delta (EC 2.3.1.51) (1-acylglycerol-3-phosphate O-acyltransferase 4) (1-AGP acyltransferase 4) (1-AGPAT 4) (Lysophosphatidic acid acyltransferase delta) (LPAAT-delta)	AGPAT4 UNQ499/PRO1016	Homo sapiens (Human)	378
Q13405	RM49_HUMAN	reviewed	39S ribosomal protein L49, mitochondrial (L49mt) (MRP-L49) (Mitochondrial large ribosomal subunit protein mL49) (Neighbor of FAU) (NOF) (Protein NOF1)	MRPL49 C11orf4 NOF1 OK/SW-cl.67	Homo sapiens (Human)	166
Q15070	OXA1L_HUMAN	reviewed	Mitochondrial inner membrane protein OXA1L (Hsa) (OXA1Hs) (Oxidase assembly 1-like protein) (OXA1-like protein)	OXA1L	Homo sapiens (Human)	435
Q13153	PAK1_HUMAN	reviewed	Serine/threonine-protein kinase PAK 1 (EC 2.7.11.1) (Alpha-PAK) (p21-activated kinase 1) (PAK-1) (p65-PAK)	PAK1	Homo sapiens (Human)	545
Q99497	PARK7_HUMAN	reviewed	Parkinson disease protein 7 (Maillard deglycase) (Oncogene DJ1) (Parkinsonism-associated deglycase) (Protein DJ-1) (DJ-1) (Protein/nucleic acid deglycase DJ-1) (EC 3.1.2.-) (EC 3.5.1.-) (EC 3.5.1.124)	PARK7	Homo sapiens (Human)	189
Q9NRY6	PLS3_HUMAN	reviewed	Phospholipid scramblase 3 (PL scramblase 3) (Ca(2+)-dependent phospholipid scramblase 3)	PLSCR3	Homo sapiens (Human)	295
Q13084	RM28_HUMAN	reviewed	39S ribosomal protein L28, mitochondrial (L28mt) (MRP-L28) (Melanoma antigen p15) (Melanoma-associated antigen recognized by T-lymphocytes) (Mitochondrial large ribosomal subunit protein bL28m)	MRPL28 MAAT1	Homo sapiens (Human)	256
Q8TCC3	RM30_HUMAN	reviewed	39S ribosomal protein L30, mitochondrial (L30mt) (MRP-L30) (39S ribosomal protein L28, mitochondrial) (L28mt) (MRP-L28) (Mitochondrial large ribosomal subunit protein uL30m)	MRPL30 MRPL28 RPML28 HSPC249	Homo sapiens (Human)	161
A0A0B4J2F0	PIOS1_HUMAN	reviewed	Protein PIGBOS1 (PIGB opposite strand protein 1)	PIGBOS1	Homo sapiens (Human)	54
O75832	PSD10_HUMAN	reviewed	26S proteasome non-ATPase regulatory subunit 10 (26S proteasome regulatory subunit p28) (Gankyrin) (p28(GANK))	PSMD10	Homo sapiens (Human)	226
Q9HD33	RM47_HUMAN	reviewed	39S ribosomal protein L47, mitochondrial (L47mt) (MRP-L47) (Mitochondrial large ribosomal subunit protein uL29m) (Nasopharyngeal carcinoma metastasis-related protein 1)	MRPL47 NCM1 CGI-204	Homo sapiens (Human)	250
P49810	PSN2_HUMAN	reviewed	Presenilin-2 (PS-2) (EC 3.4.23.-) (AD3LP) (AD5) (E5-1) (STM-2) [Cleaved into: Presenilin-2 NTF subunit; Presenilin-2 CTF subunit]	PSEN2 AD4 PS2 PSNL2 STM2	Homo sapiens (Human)	448
A2RU30	TESP1_HUMAN	reviewed	Protein TESPA1 (Thymocyte-expressed positive selection-associated protein 1)	TESPA1 KIAA0748 HSPC257	Homo sapiens (Human)	521
Q8N9M5	TM102_HUMAN	reviewed	Transmembrane protein 102 (Common beta-chain associated protein) (CBAP)	TMEM102	Homo sapiens (Human)	508
O95197	RTN3_HUMAN	reviewed	Reticulon-3 (Homolog of ASY protein) (HAP) (Neuroendocrine-specific protein-like 2) (NSP-like protein 2) (Neuroendocrine-specific protein-like II) (NSP-like protein II) (NSPLII)	RTN3 ASYIP NSPL2	Homo sapiens (Human)	1032
P56962	STX17_HUMAN	reviewed	Syntaxin-17	STX17	Homo sapiens (Human)	302
Q96TC7	RMD3_HUMAN	reviewed	Regulator of microtubule dynamics protein 3 (RMD-3) (hRMD-3) (Cerebral protein 10) (Protein FAM82A2) (Protein FAM82C) (Protein tyrosine phosphatase-interacting protein 51) (TCPTP-interacting protein 51)	RMDN3 FAM82A2 FAM82C PTPIP51 hucep-10 UNQ3122/PRO10274	Homo sapiens (Human)	470
Q6SZW1	SARM1_HUMAN	reviewed	NAD(+) hydrolase SARM1 (NADase SARM1) (hSARM1) (EC 3.2.2.6) (NADP(+) hydrolase SARM1) (EC 3.2.2.-) (Sterile alpha and Armadillo repeat protein) (Sterile alpha and TIR motif-containing protein 1) (Sterile alpha motif domain-containing protein 2) (MyD88-5) (SAM domain-containing protein 2) (Tir-1 homolog) (HsTIR)	SARM1 KIAA0524 SAMD2 SARM	Homo sapiens (Human)	724
Q9NQ50	RM40_HUMAN	reviewed	39S ribosomal protein L40, mitochondrial (L40mt) (MRP-L40) (Mitochondrial large ribosomal subunit protein mL40) (Nuclear localization signal-containing protein deleted in velocardiofacial syndrome) (Up-regulated in metastasis)	MRPL40 NLVCF URIM	Homo sapiens (Human)	206
Q9NYK5	RM39_HUMAN	reviewed	39S ribosomal protein L39, mitochondrial (L39mt) (MRP-L39) (39S ribosomal protein L5, mitochondrial) (L5mt) (MRP-L5) (Mitochondrial large ribosomal subunit protein mL39)	MRPL39 C21orf92 MRPL5 RPML5 MSTP003 PRED22	Homo sapiens (Human)	338
Q9BQC6	RT63_HUMAN	reviewed	Ribosomal protein 63, mitochondrial (hMRP63) (Mitochondrial large ribosomal subunit protein mL63) (Mitochondrial ribosomal protein 63) (Mitochondrial ribosomal protein L57)	MRPL57 MRP63	Homo sapiens (Human)	102
Q9BSK2	S2533_HUMAN	reviewed	Solute carrier family 25 member 33 (Bone marrow stromal cell mitochondrial carrier protein) (BMSC-MCP) (HuBMSC-MCP) (Protein PNC1)	SLC25A33	Homo sapiens (Human)	321
O75324	SNN_HUMAN	reviewed	Stannin (AG8_1)	SNN	Homo sapiens (Human)	88
Q9UQ90	SPG7_HUMAN	reviewed	Paraplegin (EC 3.4.24.-) (Cell matrix adhesion regulator) (Spastic paraplegia 7 protein)	SPG7 CAR CMAR PGN	Homo sapiens (Human)	795
Q8NBT0	POC1A_HUMAN	reviewed	POC1 centriolar protein homolog A (Pix2) (Proteome of centriole protein 1A) (WD repeat-containing protein 51A)	POC1A WDR51A	Homo sapiens (Human)	407
A0A0S2Z4V2	A0A0S2Z4V2_HUMAN	unreviewed	Phorbol-12-myristate-13-acetate-induced protein 1 isoform 1 (Fragment)	PMAIP1	Homo sapiens (Human)	136
B3KQ30	B3KQ30_HUMAN	unreviewed	Iron-sulfur cluster assembly enzyme ISCU, mitochondrial (cDNA FLJ32689 fis, clone TESTI2000207, highly similar to NifU-like N-terminal domain-containing protein, mitochondrial)	ISCU	Homo sapiens (Human)	156
B4DQK3	B4DQK3_HUMAN	unreviewed	cDNA FLJ61156, highly similar to Bcl-2-binding component 3		Homo sapiens (Human)	199
A0A494C0R8	A0A494C0R8_HUMAN	unreviewed	Clustered mitochondria protein homolog	CLUH	Homo sapiens (Human)	1348
S4R468	S4R468_HUMAN	unreviewed	Calcium uniporter protein (Fragment)	MCU	Homo sapiens (Human)	167
Q96M13	Q96M13_HUMAN	unreviewed	Mitochondria-eating protein (Spermatogenesis-associated protein 18) (Fragment)		Homo sapiens (Human)	522
B2RAR3	B2RAR3_HUMAN	unreviewed	Queuine tRNA-ribosyltransferase catalytic subunit 1 (EC 2.4.2.29) (Guanine insertion enzyme) (tRNA-guanine transglycosylase)	QTRT1	Homo sapiens (Human)	403
B2RBJ8	B2RBJ8_HUMAN	unreviewed	Glutamyl-tRNA(Gln) amidotransferase subunit A, mitochondrial (Glu-AdT subunit A) (EC 6.3.5.7) (Glutaminyl-tRNA synthase-like protein 1)	QRSL1	Homo sapiens (Human)	528
A0A384MQX1	A0A384MQX1_HUMAN	unreviewed	Epididymis secretory sperm binding protein		Homo sapiens (Human)	664
Q3YA63	Q3YA63_HUMAN	unreviewed	4-nitrophenol 2-hydroxylase (EC 1.14.13.n7) (EC 1.14.14.1) (CYPIIE1) (Cytochrome P450 2E1) (Fragment)		Homo sapiens (Human)	493
D6RAX6	D6RAX6_HUMAN	unreviewed	Mitochondria-eating protein	SPATA18	Homo sapiens (Human)	104
K7EIG1	K7EIG1_HUMAN	unreviewed	Clustered mitochondria protein homolog (Fragment)	CLUH	Homo sapiens (Human)	1251
A0A024R8Z5	A0A024R8Z5_HUMAN	unreviewed	Mitochondrial pyruvate carrier	BRP44 hCG_2025634	Homo sapiens (Human)	127
B2R4Q7	B2R4Q7_HUMAN	unreviewed	Mitochondrial pyruvate carrier		Homo sapiens (Human)	127
I3L2B0	I3L2B0_HUMAN	unreviewed	Clustered mitochondria protein homolog	CLUH	Homo sapiens (Human)	1297
E7EVV3	E7EVV3_HUMAN	unreviewed	Mitochondria-eating protein (Spermatogenesis-associated protein 18)	SPATA18	Homo sapiens (Human)	516
B3KRK8	B3KRK8_HUMAN	unreviewed	Vimentin		Homo sapiens (Human)	407
A0A087WVZ0	A0A087WVZ0_HUMAN	unreviewed	Mitochondrial pyruvate carrier	MPC1	Homo sapiens (Human)	109
Q71UY0	Q71UY0_HUMAN	unreviewed	Phosphatidylethanolamine N-methyltransferase (PEAMT) (PEMT) (EC 2.1.1.17) (EC 2.1.1.71) (Phospholipid methyltransferase) (PLMT)	PEMT	Homo sapiens (Human)	199
D6RGI2	D6RGI2_HUMAN	unreviewed	Mitochondria-eating protein	SPATA18	Homo sapiens (Human)	31
Q6NWT7	Q6NWT7_HUMAN	unreviewed	4-nitrophenol 2-hydroxylase (EC 1.14.13.n7) (EC 1.14.14.1) (CYPIIE1) (Cytochrome P450 2E1)	CYP2E1	Homo sapiens (Human)	493
A0A024R562	A0A024R562_HUMAN	unreviewed	BCL2-antagonist of cell death, isoform CRA_c	BAD hCG_21372	Homo sapiens (Human)	168
F5H5N2	F5H5N2_HUMAN	unreviewed	Iron-sulfur cluster assembly enzyme ISCU, mitochondrial	ISCU	Homo sapiens (Human)	154
A0A0S2Z490	A0A0S2Z490_HUMAN	unreviewed	Phorbol-12-myristate-13-acetate-induced protein 1 isoform 2	PMAIP1	Homo sapiens (Human)	54
A0A0S2Z391	A0A0S2Z391_HUMAN	unreviewed	BCL2-antagonist/killer 1 isoform 1 (Fragment)	BAK1	Homo sapiens (Human)	211
I3L318	I3L318_HUMAN	unreviewed	Clustered mitochondria protein homolog (Fragment)	CLUH	Homo sapiens (Human)	164
Q5T7P5	Q5T7P5_HUMAN	unreviewed	Sperm mitochondria-associated cysteine-rich protein (Testicular tissue protein Li 119) (Testicular tissue protein Li 161) (cDNA, FLJ92296, Homo sapiens mitochondrial capsule selenoprotein (MCSP), nucleargene encoding mitochondrial protein, mRNA)	SMCP hCG_1744473	Homo sapiens (Human)	116
I3L3A3	I3L3A3_HUMAN	unreviewed	Clustered mitochondria protein homolog (Fragment)	CLUH	Homo sapiens (Human)	73
D6RAW7	D6RAW7_HUMAN	unreviewed	Mitochondria-eating protein	SPATA18	Homo sapiens (Human)	88
I3L350	I3L350_HUMAN	unreviewed	Clustered mitochondria protein homolog (Fragment)	CLUH	Homo sapiens (Human)	91
Q5R3B4	Q5R3B4_HUMAN	unreviewed	Mitochondrial pyruvate carrier (Fragment)	MPC2	Homo sapiens (Human)	105
D6REA0	D6REA0_HUMAN	unreviewed	Glutamyl-tRNA(Gln) amidotransferase subunit B, mitochondrial (Glu-AdT subunit B) (EC 6.3.5.-) (Cytochrome oxidase assembly factor PET112 homolog) (PET112-like)	GATB PET112 PET112L	Homo sapiens (Human)	516
B4DQK1	B4DQK1_HUMAN	unreviewed	Ubiquitin-like modifier-activating enzyme ATG7 (Autophagy-related protein 7)		Homo sapiens (Human)	681
Q53HU8	Q53HU8_HUMAN	unreviewed	Vimentin (Fragment)		Homo sapiens (Human)	466
A0A0S2Z3C5	A0A0S2Z3C5_HUMAN	unreviewed	Apoptosis regulator Bcl-X (Bcl-2-like protein 1) (Fragment)	BCL2L1	Homo sapiens (Human)	233
A0A384NL29	A0A384NL29_HUMAN	unreviewed	Superoxide dismutase (EC 1.15.1.1)		Homo sapiens (Human)	222
B4DDI1	B4DDI1_HUMAN	unreviewed	cDNA FLJ59835, highly similar to NifU-like N-terminal domain-containing protein, mitochondrial		Homo sapiens (Human)	154
A8K457	A8K457_HUMAN	unreviewed	4-nitrophenol 2-hydroxylase (EC 1.14.13.n7) (EC 1.14.14.1) (CYPIIE1) (Cytochrome P450 2E1)		Homo sapiens (Human)	493
I3L4B5	I3L4B5_HUMAN	unreviewed	Clustered mitochondria protein homolog (Fragment)	CLUH	Homo sapiens (Human)	160
A0A140VKF4	A0A140VKF4_HUMAN	unreviewed	Mitochondria-eating protein (Spermatogenesis-associated protein 18)		Homo sapiens (Human)	538
B2R7I0	B2R7I0_HUMAN	unreviewed	Thioredoxin domain-containing protein 14 (Thioredoxin-related transmembrane protein 2)		Homo sapiens (Human)	296
A0A024RBI3	A0A024RBI3_HUMAN	unreviewed	NifU-like N-terminal domain containing, isoform CRA_c	NIFUN hCG_15702	Homo sapiens (Human)	142
K7PPA8	K7PPA8_HUMAN	unreviewed	Cellular tumor antigen p53	TP53	Homo sapiens (Human)	393
Q5TI65	Q5TI65_HUMAN	unreviewed	Mitochondrial pyruvate carrier	MPC1 BRP44L hCG_15016	Homo sapiens (Human)	66
B4DNC9	B4DNC9_HUMAN	unreviewed	Iron-sulfur cluster assembly enzyme ISCU, mitochondrial (cDNA FLJ51257, highly similar to NifU-like N-terminal domain-containing protein, mitochondrial)	ISCU	Homo sapiens (Human)	154
B2RB57	B2RB57_HUMAN	unreviewed	Ubiquitin-like modifier-activating enzyme ATG7 (Autophagy-related protein 7)		Homo sapiens (Human)	703
Q16171	Q16171_HUMAN	unreviewed	L-alanine:glyoxylate aminotransferase (Fragment)		Homo sapiens (Human)	26
D3YTC7	D3YTC7_HUMAN	unreviewed	Phosphatidylethanolamine N-methyltransferase (PEAMT) (PEMT) (EC 2.1.1.17) (EC 2.1.1.71) (Phospholipid methyltransferase) (PLMT)	PEMT	Homo sapiens (Human)	211
B4DWD0	B4DWD0_HUMAN	unreviewed	Calcium uniporter protein		Homo sapiens (Human)	109
P56378	ATP68_HUMAN	reviewed	ATP synthase subunit ATP5MPL, mitochondrial (6.8 kDa mitochondrial proteolipid protein) (MLQ) (ATP synthase membrane subunit 6.8PL)	ATP5MPL C14orf2 MP68 PRO1574	Homo sapiens (Human)	58
Q96KC9	CABS1_HUMAN	reviewed	Calcium-binding and spermatid-specific protein 1 (Testis development protein NYD-SP26)	CABS1 C4orf35	Homo sapiens (Human)	395
Q96IL0	COA8_HUMAN	reviewed	Cytochrome c oxidase assembly factor 8 (COA8) (Apoptogenic protein 1, mitochondrial) (APOP-1)	COA8 APOP1 APOPT1 C14orf153	Homo sapiens (Human)	206
P04798	CP1A1_HUMAN	reviewed	Cytochrome P450 1A1 (CYPIA1) (EC 1.14.14.1) (Cytochrome P450 form 6) (Cytochrome P450-C) (Cytochrome P450-P1) (Hydroperoxy icosatetraenoate dehydratase) (EC 4.2.1.152)	CYP1A1	Homo sapiens (Human)	512
Q8IZ52	CHSS2_HUMAN	reviewed	Chondroitin sulfate synthase 2 (EC 2.4.1.175) (EC 2.4.1.226) (Chondroitin glucuronyltransferase 2) (Chondroitin-polymerizing factor) (ChPF) (Glucuronosyl-N-acetylgalactosaminyl-proteoglycan 4-beta-N-acetylgalactosaminyltransferase II) (N-acetylgalactosaminyl-proteoglycan 3-beta-glucuronosyltransferase II) (N-acetylgalactosaminyltransferase 2)	CHPF CSS2 UNQ651/PRO1281	Homo sapiens (Human)	775
O60238	BNI3L_HUMAN	reviewed	BCL2/adenovirus E1B 19 kDa protein-interacting protein 3-like (Adenovirus E1B19K-binding protein B5) (BCL2/adenovirus E1B 19 kDa protein-interacting protein 3A) (NIP3-like protein X) (NIP3L)	BNIP3L BNIP3A BNIP3H NIX	Homo sapiens (Human)	219
Q9Y375	CIA30_HUMAN	reviewed	Complex I intermediate-associated protein 30, mitochondrial (NADH dehydrogenase [ubiquinone] 1 alpha subcomplex assembly factor 1)	NDUFAF1 CIA30 CGI-65	Homo sapiens (Human)	327
Q9UMX3	BOK_HUMAN	reviewed	Bcl-2-related ovarian killer protein (hBOK) (Bcl-2-like protein 9) (Bcl2-L-9)	BOK BCL2L9	Homo sapiens (Human)	212
Q99933	BAG1_HUMAN	reviewed	BAG family molecular chaperone regulator 1 (BAG-1) (Bcl-2-associated athanogene 1)	BAG1 HAP	Homo sapiens (Human)	345
Q14457	BECN1_HUMAN	reviewed	Beclin-1 (Coiled-coil myosin-like BCL2-interacting protein) (Protein GT197) [Cleaved into: Beclin-1-C 35 kDa; Beclin-1-C 37 kDa]	BECN1 GT197	Homo sapiens (Human)	450
Q6UB35	C1TM_HUMAN	reviewed	Monofunctional C1-tetrahydrofolate synthase, mitochondrial (EC 6.3.4.3) (Formyltetrahydrofolate synthetase)	MTHFD1L FTHFSDC1	Homo sapiens (Human)	978
Q9NVT9	ARMC1_HUMAN	reviewed	Armadillo repeat-containing protein 1	ARMC1 ARCP	Homo sapiens (Human)	282
Q96LC9	BMF_HUMAN	reviewed	Bcl-2-modifying factor	BMF	Homo sapiens (Human)	184
Q9BXH1	BBC3_HUMAN	reviewed	Bcl-2-binding component 3, isoforms 1/2 (JFY-1) (p53 up-regulated modulator of apoptosis)	BBC3 PUMA	Homo sapiens (Human)	193
Q9UJS0	CMC2_HUMAN	reviewed	Calcium-binding mitochondrial carrier protein Aralar2 (Citrin) (Mitochondrial aspartate glutamate carrier 2) (Solute carrier family 25 member 13)	SLC25A13 ARALAR2	Homo sapiens (Human)	675
P25705	ATPA_HUMAN	reviewed	ATP synthase subunit alpha, mitochondrial (ATP synthase F1 subunit alpha)	ATP5F1A ATP5A ATP5A1 ATP5AL2 ATPM	Homo sapiens (Human)	553
O60239	3BP5_HUMAN	reviewed	SH3 domain-binding protein 5 (SH3BP-5) (SH3 domain-binding protein that preferentially associates with BTK)	SH3BP5 SAB	Homo sapiens (Human)	455
P27348	1433T_HUMAN	reviewed	14-3-3 protein theta (14-3-3 protein T-cell) (14-3-3 protein tau) (Protein HS1)	YWHAQ	Homo sapiens (Human)	245
Q7L4S7	ARMX6_HUMAN	reviewed	Protein ARMCX6	ARMCX6	Homo sapiens (Human)	300
Q86TL0	ATG4D_HUMAN	reviewed	Cysteine protease ATG4D (EC 3.4.22.-) (AUT-like 4 cysteine endopeptidase) (Autophagin-4) (Autophagy-related cysteine endopeptidase 4) (Autophagy-related protein 4 homolog D) [Cleaved into: Cysteine protease ATG4D, mitochondrial]	ATG4D APG4D AUTL4	Homo sapiens (Human)	474
P00846	ATP6_HUMAN	reviewed	ATP synthase subunit a (F-ATPase protein 6)	MT-ATP6 ATP6 ATPASE6 MTATP6	Homo sapiens (Human)	226
Q6ZNE5	BAKOR_HUMAN	reviewed	Beclin 1-associated autophagy-related key regulator (Barkor) (Autophagy-related protein 14-like protein) (Atg14L)	ATG14 ATG14L KIAA0831	Homo sapiens (Human)	492
Q92843	B2CL2_HUMAN	reviewed	Bcl-2-like protein 2 (Bcl2-L-2) (Apoptosis regulator Bcl-W)	BCL2L2 BCLW KIAA0271	Homo sapiens (Human)	193
Q5TC12	ATPF1_HUMAN	reviewed	ATP synthase mitochondrial F1 complex assembly factor 1 (ATP11 homolog)	ATPAF1 ATP11	Homo sapiens (Human)	328
Q8TBY9	CF251_HUMAN	reviewed	Cilia- and flagella-associated protein 251 (WD repeat-containing protein 66)	CFAP251 WDR66	Homo sapiens (Human)	1149
Q13015	AF1Q_HUMAN	reviewed	Protein AF1q	MLLT11 AF1Q	Homo sapiens (Human)	90
P0C7Q2	ARMS2_HUMAN	reviewed	Age-related maculopathy susceptibility protein 2	ARMS2	Homo sapiens (Human)	107
Q13323	BIK_HUMAN	reviewed	Bcl-2-interacting killer (Apoptosis inducer NBK) (BIP1) (BP4)	BIK NBK	Homo sapiens (Human)	160
Q6IMN6	CAPR2_HUMAN	reviewed	Caprin-2 (C1q domain-containing protein 1) (Cytoplasmic activation/proliferation-associated protein 2) (Gastric cancer multidrug resistance-associated protein) (Protein EEG-1) (RNA granule protein 140)	CAPRIN2 C1QDC1 EEG1 KIAA1873 RNG140	Homo sapiens (Human)	1127
P27695	APEX1_HUMAN	reviewed	DNA-(apurinic or apyrimidinic site) endonuclease (EC 3.1.-.-) (APEX nuclease) (APEN) (Apurinic-apyrimidinic endonuclease 1) (AP endonuclease 1) (APE-1) (REF-1) (Redox factor-1) [Cleaved into: DNA-(apurinic or apyrimidinic site) endonuclease, mitochondrial]	APEX1 APE APE1 APEX APX HAP1 REF1	Homo sapiens (Human)	318
Q96IX5	ATPMD_HUMAN	reviewed	ATP synthase membrane subunit DAPIT, mitochondrial (Diabetes-associated protein in insulin-sensitive tissues) (HCV F-transactivated protein 2) (Up-regulated during skeletal muscle growth protein 5)	ATP5MD DAPIT HCVFTP2 USMG5 PD04912	Homo sapiens (Human)	58
P00519	ABL1_HUMAN	reviewed	Tyrosine-protein kinase ABL1 (EC 2.7.10.2) (Abelson murine leukemia viral oncogene homolog 1) (Abelson tyrosine-protein kinase 1) (Proto-oncogene c-Abl) (p150)	ABL1 ABL JTK7	Homo sapiens (Human)	1130
P55789	ALR_HUMAN	reviewed	FAD-linked sulfhydryl oxidase ALR (EC 1.8.3.2) (Augmenter of liver regeneration) (hERV1) (Hepatopoietin)	GFER ALR HERV1 HPO	Homo sapiens (Human)	205
Q9UBZ4	APEX2_HUMAN	reviewed	DNA-(apurinic or apyrimidinic site) endonuclease 2 (EC 3.1.-.-) (AP endonuclease XTH2) (APEX nuclease 2) (APEX nuclease-like 2) (Apurinic-apyrimidinic endonuclease 2) (AP endonuclease 2)	APEX2 APE2 APEXL2 XTH2	Homo sapiens (Human)	518
P06493	CDK1_HUMAN	reviewed	Cyclin-dependent kinase 1 (CDK1) (EC 2.7.11.22) (EC 2.7.11.23) (Cell division control protein 2 homolog) (Cell division protein kinase 1) (p34 protein kinase)	CDK1 CDC2 CDC28A CDKN1 P34CDC2	Homo sapiens (Human)	297
P31946	1433B_HUMAN	reviewed	14-3-3 protein beta/alpha (Protein 1054) (Protein kinase C inhibitor protein 1) (KCIP-1) [Cleaved into: 14-3-3 protein beta/alpha, N-terminally processed]	YWHAB	Homo sapiens (Human)	246
P36639	8ODP_HUMAN	reviewed	7,8-dihydro-8-oxoguanine triphosphatase (EC 3.6.1.55) (2-hydroxy-dATP diphosphatase) (EC 3.6.1.56) (8-oxo-dGTPase) (Nucleoside diphosphate-linked moiety X motif 1) (Nudix motif 1)	NUDT1 MTH1	Homo sapiens (Human)	197
Q9H8Y5	ANKZ1_HUMAN	reviewed	Ankyrin repeat and zinc finger domain-containing protein 1 (Zinc finger protein 744)	ANKZF1 ZNF744	Homo sapiens (Human)	726
O43521	B2L11_HUMAN	reviewed	Bcl-2-like protein 11 (Bcl2-L-11) (Bcl2-interacting mediator of cell death)	BCL2L11 BIM	Homo sapiens (Human)	198
P10415	BCL2_HUMAN	reviewed	Apoptosis regulator Bcl-2	BCL2	Homo sapiens (Human)	239
A0A024R2B3	A0A024R2B3_HUMAN	unreviewed	Apoptosis regulator Bcl-2	BCL2 hCG_34092	Homo sapiens (Human)	239
A9UGY9	A9UGY9_HUMAN	unreviewed	Autophagy protein 5	ATG5 hCG_32959	Homo sapiens (Human)	275
B0LPE5	B0LPE5_HUMAN	unreviewed	RAC-PK-alpha (EC 2.7.11.1) (RAC-alpha serine/threonine-protein kinase)	AKT1 hCG_96740	Homo sapiens (Human)	480
Q6FG82	Q6FG82_HUMAN	unreviewed	Cholecystokinin-12 (Cholecystokinin-33) (Cholecystokinin-8) (Fragment)	CCK hCG_28858	Homo sapiens (Human)	115
B0YJC5	B0YJC5_HUMAN	unreviewed	Vimentin (Vimentin variant 4)	VIM	Homo sapiens (Human)	228
A0A1B0GTT5	A0A1B0GTT5_HUMAN	unreviewed	Vimentin (Fragment)	VIM	Homo sapiens (Human)	149
B5MBW9	B5MBW9_HUMAN	unreviewed	Coiled-coil-helix-coiled-coil-helix domain-containing protein 10, mitochondrial	CHCHD10	Homo sapiens (Human)	149
B3KQM6	B3KQM6_HUMAN	unreviewed	Ubiquitin-like modifier-activating enzyme ATG7 (Autophagy-related protein 7)		Homo sapiens (Human)	703
V9HWE1	V9HWE1_HUMAN	unreviewed	Vimentin	HEL113 VIM	Homo sapiens (Human)	466
A0A024R2E9	A0A024R2E9_HUMAN	unreviewed	Ubiquitin-like modifier-activating enzyme ATG7 (Autophagy-related protein 7)	ATG7 hCG_26773	Homo sapiens (Human)	695
B7Z4Y0	B7Z4Y0_HUMAN	unreviewed	Thioredoxin-related transmembrane protein 2		Homo sapiens (Human)	202
A0A024QZS4	A0A024QZS4_HUMAN	unreviewed	Peptidyl-prolyl cis-trans isomerase (PPIase) (EC 5.2.1.8)	PPIF hCG_22611	Homo sapiens (Human)	207
Q9UPE4	Q9UPE4_HUMAN	unreviewed	Mitochondrial import inner membrane translocase subunit TIM44	hTIM44	Homo sapiens (Human)	415
Q8IU52	Q8IU52_HUMAN	unreviewed	POC1 centriolar protein homolog B (TUWD12) (WD repeat domain 51B, isoform CRA_c)	POC1B TUWD12 WDR51B hCG_27606	Homo sapiens (Human)	348
A0A024R670	A0A024R670_HUMAN	unreviewed	Synaptojanin 2 binding protein, isoform CRA_a	SYNJ2BP hCG_2028720	Homo sapiens (Human)	145
Q9P291	ARMX1_HUMAN	reviewed	Armadillo repeat-containing X-linked protein 1 (ARM protein lost in epithelial cancers on chromosome X 1) (Protein ALEX1)	ARMCX1 ALEX1 AD032	Homo sapiens (Human)	453
Q96A26	F162A_HUMAN	reviewed	Protein FAM162A (E2-induced gene 5 protein) (Growth and transformation-dependent protein) (HGTD-P)	FAM162A C3orf28 E2IG5 DC16 FWP001	Homo sapiens (Human)	154
Q8IXQ9	ETKMT_HUMAN	reviewed	Electron transfer flavoprotein beta subunit lysine methyltransferase (EC 2.1.1.-) (ETFB lysine methyltransferase) (ETFB-KMT) (Protein N-lysine methyltransferase METTL20)	ETFBKMT C12orf72 METTL20	Homo sapiens (Human)	262
Q14197	ICT1_HUMAN	reviewed	Peptidyl-tRNA hydrolase ICT1, mitochondrial (EC 3.1.1.29) (39S ribosomal protein L58, mitochondrial) (MRP-L58) (Digestion substraction 1) (DS-1) (Immature colon carcinoma transcript 1 protein) (Mitochondrial large ribosomal subunit protein mL62)	MRPL58 DS1 ICT1	Homo sapiens (Human)	206
Q05655	KPCD_HUMAN	reviewed	Protein kinase C delta type (EC 2.7.11.13) (Tyrosine-protein kinase PRKCD) (EC 2.7.10.2) (nPKC-delta) [Cleaved into: Protein kinase C delta type regulatory subunit; Protein kinase C delta type catalytic subunit (Sphingosine-dependent protein kinase-1) (SDK1)]	PRKCD	Homo sapiens (Human)	676
O60333	KIF1B_HUMAN	reviewed	Kinesin-like protein KIF1B (Klp)	KIF1B KIAA0591 KIAA1448	Homo sapiens (Human)	1816
O60443	GSDME_HUMAN	reviewed	Gasdermin-E (Inversely correlated with estrogen receptor expression 1) (ICERE-1) (Non-syndromic hearing impairment protein 5) [Cleaved into: Gasdermin-E, N-terminal (GSDME-NT); Gasdermin-E, C-terminal (GSDME-CT)]	GSDME DFNA5 ICERE1	Homo sapiens (Human)	496
P54819	KAD2_HUMAN	reviewed	Adenylate kinase 2, mitochondrial (AK 2) (EC 2.7.4.3) (ATP-AMP transphosphorylase 2) (ATP:AMP phosphotransferase) (Adenylate monophosphate kinase) [Cleaved into: Adenylate kinase 2, mitochondrial, N-terminally processed]	AK2 ADK2	Homo sapiens (Human)	239
Q04917	1433F_HUMAN	reviewed	14-3-3 protein eta (Protein AS1)	YWHAH YWHA1	Homo sapiens (Human)	246
Q96EY1	DNJA3_HUMAN	reviewed	DnaJ homolog subfamily A member 3, mitochondrial (DnaJ protein Tid-1) (hTid-1) (Hepatocellular carcinoma-associated antigen 57) (Tumorous imaginal discs protein Tid56 homolog)	DNAJA3 HCA57 TID1	Homo sapiens (Human)	480
P55084	ECHB_HUMAN	reviewed	Trifunctional enzyme subunit beta, mitochondrial (TP-beta) [Includes: 3-ketoacyl-CoA thiolase (EC 2.3.1.155) (EC 2.3.1.16) (Acetyl-CoA acyltransferase) (Beta-ketothiolase)]	HADHB MSTP029	Homo sapiens (Human)	474
P33176	KINH_HUMAN	reviewed	Kinesin-1 heavy chain (Conventional kinesin heavy chain) (Ubiquitous kinesin heavy chain) (UKHC)	KIF5B KNS KNS1	Homo sapiens (Human)	963
P07203	GPX1_HUMAN	reviewed	Glutathione peroxidase 1 (GPx-1) (GSHPx-1) (EC 1.11.1.9) (Cellular glutathione peroxidase)	GPX1	Homo sapiens (Human)	203
Q14296	FASTK_HUMAN	reviewed	Fas-activated serine/threonine kinase (FAST kinase) (EC 2.7.11.8)	FASTK	Homo sapiens (Human)	549
Q14409	GLPK3_HUMAN	reviewed	Glycerol kinase 3 (GK 3) (Glycerokinase 3) (EC 2.7.1.30) (ATP:glycerol 3-phosphotransferase 3) (Glycerol kinase 3 pseudogene) (Glycerol kinase, testis specific 1)	GK3P GKP3 GKTB	Homo sapiens (Human)	553
Q86SX6	GLRX5_HUMAN	reviewed	Glutaredoxin-related protein 5, mitochondrial (Monothiol glutaredoxin-5)	GLRX5 C14orf87	Homo sapiens (Human)	157
O75746	CMC1_HUMAN	reviewed	Calcium-binding mitochondrial carrier protein Aralar1 (Mitochondrial aspartate glutamate carrier 1) (Solute carrier family 25 member 12)	SLC25A12 ARALAR1	Homo sapiens (Human)	678
P00374	DYR_HUMAN	reviewed	Dihydrofolate reductase (EC 1.5.1.3)	DHFR	Homo sapiens (Human)	187
Q86WG3	ATCAY_HUMAN	reviewed	Caytaxin (Ataxia cayman type protein) (BNIP-2-homology) (BNIP-H)	ATCAY KIAA1872	Homo sapiens (Human)	371
Q9NSK7	CS012_HUMAN	reviewed	Protein C19orf12	C19orf12	Homo sapiens (Human)	152
O95822	DCMC_HUMAN	reviewed	Malonyl-CoA decarboxylase, mitochondrial (MCD) (EC 4.1.1.9)	MLYCD	Homo sapiens (Human)	493
Q86XF0	DYR2_HUMAN	reviewed	Dihydrofolate reductase 2, mitochondrial (Dihydrofolate reductase, mitochondrial) (EC 1.5.1.3) (Dihydrofolate reductase-like protein 1)	DHFR2 DHFRL1 DHFRP4	Homo sapiens (Human)	187
P40939	ECHA_HUMAN	reviewed	Trifunctional enzyme subunit alpha, mitochondrial (78 kDa gastrin-binding protein) (Monolysocardiolipin acyltransferase) (EC 2.3.1.-) (TP-alpha) [Includes: Long-chain enoyl-CoA hydratase (EC 4.2.1.17); Long chain 3-hydroxyacyl-CoA dehydrogenase (EC 1.1.1.211)]	HADHA HADH	Homo sapiens (Human)	763
P68133	ACTS_HUMAN	reviewed	Actin, alpha skeletal muscle (Alpha-actin-1) [Cleaved into: Actin, alpha skeletal muscle, intermediate form]	ACTA1 ACTA	Homo sapiens (Human)	377
O94817	ATG12_HUMAN	reviewed	Ubiquitin-like protein ATG12 (Autophagy-related protein 12) (APG12-like)	ATG12 APG12 APG12L	Homo sapiens (Human)	140
O00571	DDX3X_HUMAN	reviewed	ATP-dependent RNA helicase DDX3X (EC 3.6.4.13) (CAP-Rf) (DEAD box protein 3, X-chromosomal) (DEAD box, X isoform) (DBX) (Helicase-like protein 2) (HLP2)	DDX3X DBX DDX3	Homo sapiens (Human)	662
P49916	DNLI3_HUMAN	reviewed	DNA ligase 3 (EC 6.5.1.1) (DNA ligase III) (Polydeoxyribonucleotide synthase [ATP] 3)	LIG3	Homo sapiens (Human)	1009
Q96PG8	BBC3B_HUMAN	reviewed	Bcl-2-binding component 3, isoforms 3/4 (JFY-1) (p53 up-regulated modulator of apoptosis)	BBC3 PUMA	Homo sapiens (Human)	261
P12236	ADT3_HUMAN	reviewed	ADP/ATP translocase 3 (ADP,ATP carrier protein 3) (ADP,ATP carrier protein, isoform T2) (ANT 2) (Adenine nucleotide translocator 3) (ANT 3) (Solute carrier family 25 member 6) [Cleaved into: ADP/ATP translocase 3, N-terminally processed]	SLC25A6 ANT3 CDABP0051	Homo sapiens (Human)	298
P12235	ADT1_HUMAN	reviewed	ADP/ATP translocase 1 (ADP,ATP carrier protein 1) (ADP,ATP carrier protein, heart/skeletal muscle isoform T1) (Adenine nucleotide translocator 1) (ANT 1) (Solute carrier family 25 member 4)	SLC25A4 ANT1	Homo sapiens (Human)	298
Q96S66	CLCC1_HUMAN	reviewed	Chloride channel CLIC-like protein 1 (Mid-1-related chloride channel protein 1)	CLCC1 KIAA0761 MCLC	Homo sapiens (Human)	551
Q08426	ECHP_HUMAN	reviewed	Peroxisomal bifunctional enzyme (PBE) (PBFE) (L-bifunctional protein) (LBP) (Multifunctional enzyme 1) (MFE1) [Includes: Enoyl-CoA hydratase/3,2-trans-enoyl-CoA isomerase (EC 4.2.1.17) (EC 5.3.3.8); 3-hydroxyacyl-CoA dehydrogenase (EC 1.1.1.35)]	EHHADH ECHD	Homo sapiens (Human)	723
P10909	CLUS_HUMAN	reviewed	Clusterin (Aging-associated gene 4 protein) (Apolipoprotein J) (Apo-J) (Complement cytolysis inhibitor) (CLI) (Complement-associated protein SP-40,40) (Ku70-binding protein 1) (NA1/NA2) (Sulfated glycoprotein 2) (SGP-2) (Testosterone-repressed prostate message 2) (TRPM-2) [Cleaved into: Clusterin beta chain (ApoJalpha) (Complement cytolysis inhibitor a chain); Clusterin alpha chain (ApoJbeta) (Co…	CLU APOJ CLI KUB1 AAG4	Homo sapiens (Human)	449
Q9ULV4	COR1C_HUMAN	reviewed	Coronin-1C (Coronin-3) (hCRNN4)	CORO1C CRN2 CRNN4	Homo sapiens (Human)	474
Q5NUL3	FFAR4_HUMAN	reviewed	Free fatty acid receptor 4 (G-protein coupled receptor 120) (G-protein coupled receptor 129) (G-protein coupled receptor GT01) (G-protein coupled receptor PGR4) (Omega-3 fatty acid receptor 1)	FFAR4 GPR120 GPR129 O3FAR1 PGR4	Homo sapiens (Human)	361
O95831	AIFM1_HUMAN	reviewed	Apoptosis-inducing factor 1, mitochondrial (EC 1.6.99.-) (Programmed cell death protein 8)	AIFM1 AIF PDCD8	Homo sapiens (Human)	613
Q13794	APR_HUMAN	reviewed	Phorbol-12-myristate-13-acetate-induced protein 1 (PMA-induced protein 1) (Immediate-early-response protein APR) (Protein Noxa)	PMAIP1 NOXA	Homo sapiens (Human)	54
O75879	GATB_HUMAN	reviewed	Glutamyl-tRNA(Gln) amidotransferase subunit B, mitochondrial (Glu-AdT subunit B) (EC 6.3.5.-) (Cytochrome c oxidase assembly factor PET112 homolog)	GATB PET112 PET112L HSPC199	Homo sapiens (Human)	557
Q12983	BNIP3_HUMAN	reviewed	BCL2/adenovirus E1B 19 kDa protein-interacting protein 3	BNIP3 NIP3	Homo sapiens (Human)	259
Q14790	CASP8_HUMAN	reviewed	Caspase-8 (CASP-8) (EC 3.4.22.61) (Apoptotic cysteine protease) (Apoptotic protease Mch-5) (CAP4) (FADD-homologous ICE/ced-3-like protease) (FADD-like ICE) (FLICE) (ICE-like apoptotic protease 5) (MORT1-associated ced-3 homolog) (MACH) [Cleaved into: Caspase-8 subunit p18; Caspase-8 subunit p10]	CASP8 MCH5	Homo sapiens (Human)	479
Q9H2U1	DHX36_HUMAN	reviewed	ATP-dependent DNA/RNA helicase DHX36 (EC 3.6.4.12) (EC 3.6.4.13) (DEAD/H box polypeptide 36) (DEAH-box protein 36) (G4-resolvase-1) (G4R1) (MLE-like protein 1) (RNA helicase associated with AU-rich element protein)	DHX36 DDX36 KIAA1488 MLEL1 RHAU	Homo sapiens (Human)	1008
Q5TYM5	FA72A_HUMAN	reviewed	Protein FAM72A (Latent membrane protein 1-induced protein) (LMP1-induced protein) (LMPIP)	FAM72A UGENE	Homo sapiens (Human)	149
Q9Y259	CHKB_HUMAN	reviewed	Choline/ethanolamine kinase (Choline kinase beta) (CK) (CKB) (EC 2.7.1.32) (Choline kinase-like protein) (Ethanolamine kinase) (EK) (EC 2.7.1.82) (Ethanolamine kinase beta) (EKB) (choline/ethanolamine kinase beta) (CKEKB)	CHKB CHETK CHKL	Homo sapiens (Human)	395
Q00796	DHSO_HUMAN	reviewed	Sorbitol dehydrogenase (SDH) (EC 1.1.1.-) ((R,R)-butanediol dehydrogenase) (EC 1.1.1.4) (L-iditol 2-dehydrogenase) (EC 1.1.1.14) (Polyol dehydrogenase) (Ribitol dehydrogenase) (RDH) (EC 1.1.1.56) (Xylitol dehydrogenase) (XDH) (EC 1.1.1.9)	SORD	Homo sapiens (Human)	357
P27824	CALX_HUMAN	reviewed	Calnexin (IP90) (Major histocompatibility complex class I antigen-binding protein p88) (p90)	CANX	Homo sapiens (Human)	592
Q9H4I9	EMRE_HUMAN	reviewed	Essential MCU regulator, mitochondrial (Single-pass membrane protein with aspartate-rich tail 1, mitochondrial)	SMDT1 C22orf32 EMRE	Homo sapiens (Human)	107
Q9Y3I1	FBX7_HUMAN	reviewed	F-box only protein 7	FBXO7 FBX7	Homo sapiens (Human)	522
Q13268	DHRS2_HUMAN	reviewed	Dehydrogenase/reductase SDR family member 2, mitochondrial (EC 1.1.1.-) (Dicarbonyl reductase HEP27) (Protein D) (Short chain dehydrogenase/reductase family 25C member 1)	DHRS2 SDR25C1	Homo sapiens (Human)	280
P31749	AKT1_HUMAN	reviewed	RAC-alpha serine/threonine-protein kinase (EC 2.7.11.1) (Protein kinase B) (PKB) (Protein kinase B alpha) (PKB alpha) (Proto-oncogene c-Akt) (RAC-PK-alpha)	AKT1 PKB RAC	Homo sapiens (Human)	480
P24539	AT5F1_HUMAN	reviewed	ATP synthase F(0) complex subunit B1, mitochondrial (ATP synthase peripheral stalk-membrane subunit b) (ATP synthase proton-transporting mitochondrial F(0) complex subunit B1) (ATP synthase subunit b) (ATPase subunit b)	ATP5PB ATP5F1	Homo sapiens (Human)	256
Q96FJ2	DYL2_HUMAN	reviewed	Dynein light chain 2, cytoplasmic (8 kDa dynein light chain b) (DLC8b) (Dynein light chain LC8-type 2)	DYNLL2 DLC2	Homo sapiens (Human)	89
Q9BQ95	ECSIT_HUMAN	reviewed	Evolutionarily conserved signaling intermediate in Toll pathway, mitochondrial (Protein SITPEC)	ECSIT	Homo sapiens (Human)	431
O95571	ETHE1_HUMAN	reviewed	Persulfide dioxygenase ETHE1, mitochondrial (EC 1.13.11.18) (Ethylmalonic encephalopathy protein 1) (Hepatoma subtracted clone one protein) (Sulfur dioxygenase ETHE1)	ETHE1 HSCO	Homo sapiens (Human)	254
O94905	ERLN2_HUMAN	reviewed	Erlin-2 (Endoplasmic reticulum lipid raft-associated protein 2) (Stomatin-prohibitin-flotillin-HflC/K domain-containing protein 2) (SPFH domain-containing protein 2)	ERLIN2 C8orf2 SPFH2 UNQ2441/PRO5003/PRO9924	Homo sapiens (Human)	339
O43464	HTRA2_HUMAN	reviewed	Serine protease HTRA2, mitochondrial (EC 3.4.21.108) (High temperature requirement protein A2) (HtrA2) (Omi stress-regulated endoprotease) (Serine protease 25) (Serine proteinase OMI)	HTRA2 OMI PRSS25	Homo sapiens (Human)	458
Q96ED9	HOOK2_HUMAN	reviewed	Protein Hook homolog 2 (h-hook2) (hHK2)	HOOK2	Homo sapiens (Human)	719
P49753	ACOT2_HUMAN	reviewed	Acyl-coenzyme A thioesterase 2, mitochondrial (Acyl-CoA thioesterase 2) (EC 3.1.2.2) (Acyl-coenzyme A thioester hydrolase 2a) (CTE-Ia) (Long-chain acyl-CoA thioesterase 2) (ZAP128)	ACOT2 PTE2 PTE2A	Homo sapiens (Human)	483
Q9Y2Y0	AR2BP_HUMAN	reviewed	ADP-ribosylation factor-like protein 2-binding protein (ARF-like 2-binding protein) (ARL2-binding protein) (Binder of ARF2 protein 1)	ARL2BP BART BART1	Homo sapiens (Human)	163
Q8N5M1	ATPF2_HUMAN	reviewed	ATP synthase mitochondrial F1 complex assembly factor 2 (ATP12 homolog)	ATPAF2 ATP12 LP3663	Homo sapiens (Human)	289
P42704	LPPRC_HUMAN	reviewed	Leucine-rich PPR motif-containing protein, mitochondrial (130 kDa leucine-rich protein) (LRP 130) (GP130)	LRPPRC LRP130	Homo sapiens (Human)	1394
Q99714	HCD2_HUMAN	reviewed	3-hydroxyacyl-CoA dehydrogenase type-2 (EC 1.1.1.35) (17-beta-estradiol 17-dehydrogenase) (EC 1.1.1.62) (2-methyl-3-hydroxybutyryl-CoA dehydrogenase) (MHBD) (3-alpha-(17-beta)-hydroxysteroid dehydrogenase (NAD(+))) (EC 1.1.1.239) (3-hydroxy-2-methylbutyryl-CoA dehydrogenase) (EC 1.1.1.178) (3-hydroxyacyl-CoA dehydrogenase type II) (3alpha(or 20beta)-hydroxysteroid dehydrogenase) (EC 1.1.1.53) (7-…	HSD17B10 ERAB HADH2 MRPP2 SCHAD SDR5C1 XH98G2	Homo sapiens (Human)	261
P41250	GARS_HUMAN	reviewed	Glycine--tRNA ligase (EC 6.1.1.14) (Diadenosine tetraphosphate synthetase) (Ap4A synthetase) (EC 2.7.7.-) (Glycyl-tRNA synthetase) (GlyRS) (Glycyl-tRNA synthetase 1)	GARS1 GARS	Homo sapiens (Human)	739
Q99683	M3K5_HUMAN	reviewed	Mitogen-activated protein kinase kinase kinase 5 (EC 2.7.11.25) (Apoptosis signal-regulating kinase 1) (ASK-1) (MAPK/ERK kinase kinase 5) (MEK kinase 5) (MEKK 5)	MAP3K5 ASK1 MAPKKK5 MEKK5	Homo sapiens (Human)	1374
O00144	FZD9_HUMAN	reviewed	Frizzled-9 (Fz-9) (hFz9) (FzE6) (CD antigen CD349)	FZD9 FZD3	Homo sapiens (Human)	591
P38117	ETFB_HUMAN	reviewed	Electron transfer flavoprotein subunit beta (Beta-ETF)	ETFB FP585	Homo sapiens (Human)	255
O75223	GGCT_HUMAN	reviewed	Gamma-glutamylcyclotransferase (EC 4.3.2.9) (Cytochrome c-releasing factor 21)	GGCT C7orf24 CRF21	Homo sapiens (Human)	188
Q9NX47	MARH5_HUMAN	reviewed	E3 ubiquitin-protein ligase MARCHF5 (EC 2.3.2.27) (Membrane-associated RING finger protein 5) (Membrane-associated RING-CH protein V) (MARCH-V) (Mitochondrial ubiquitin ligase) (MITOL) (RING finger protein 153) (RING-type E3 ubiquitin transferase MARCHF5)	MARCHF5 MARCH5 RNF153	Homo sapiens (Human)	278
A4D1E9	GTPBA_HUMAN	reviewed	GTP-binding protein 10 (Protein obg homolog 2) (ObgH2)	GTPBP10 OBGH2 UG0751c10	Homo sapiens (Human)	387
O00198	HRK_HUMAN	reviewed	Activator of apoptosis harakiri (BH3-interacting domain-containing protein 3) (Neuronal death protein DP5)	HRK BID3	Homo sapiens (Human)	91
P09912	IFI6_HUMAN	reviewed	Interferon alpha-inducible protein 6 (Interferon-induced protein 6-16) (Ifi-6-16)	IFI6 G1P3	Homo sapiens (Human)	130
Q14573	ITPR3_HUMAN	reviewed	Inositol 1,4,5-trisphosphate receptor type 3 (IP3 receptor isoform 3) (IP3R 3) (InsP3R3) (Type 3 inositol 1,4,5-trisphosphate receptor) (Type 3 InsP3 receptor)	ITPR3	Homo sapiens (Human)	2671
Q9BX68	HINT2_HUMAN	reviewed	Histidine triad nucleotide-binding protein 2, mitochondrial (HINT-2) (EC 3.-.-.-) (HINT-3) (HIT-17kDa) (PKCI-1-related HIT protein)	HINT2	Homo sapiens (Human)	163
P34931	HS71L_HUMAN	reviewed	Heat shock 70 kDa protein 1-like (Heat shock 70 kDa protein 1L) (Heat shock 70 kDa protein 1-Hom) (HSP70-Hom)	HSPA1L	Homo sapiens (Human)	641
Q8NCR3	MFI_HUMAN	reviewed	Protein MFI (Mitochondrial fission factor interactor)	MFI C11orf65	Homo sapiens (Human)	313
Q6IC98	GRAM4_HUMAN	reviewed	GRAM domain-containing protein 4 (Death-inducing protein)	GRAMD4 DIP KIAA0767	Homo sapiens (Human)	578
P08253	MMP2_HUMAN	reviewed	72 kDa type IV collagenase (EC 3.4.24.24) (72 kDa gelatinase) (Gelatinase A) (Matrix metalloproteinase-2) (MMP-2) (TBE-1) [Cleaved into: PEX]	MMP2 CLG4A	Homo sapiens (Human)	660
Q96A46	MFRN2_HUMAN	reviewed	Mitoferrin-2 (Mitochondrial RNA-splicing protein 3/4 homolog) (MRS3/4) (hMRS3/4) (Mitochondrial iron transporter 2) (Solute carrier family 25 member 28)	SLC25A28 MFRN2 NPD016	Homo sapiens (Human)	364
Q13227	GPS2_HUMAN	reviewed	G protein pathway suppressor 2 (GPS-2)	GPS2	Homo sapiens (Human)	327
P42345	MTOR_HUMAN	reviewed	Serine/threonine-protein kinase mTOR (EC 2.7.11.1) (FK506-binding protein 12-rapamycin complex-associated protein 1) (FKBP12-rapamycin complex-associated protein) (Mammalian target of rapamycin) (mTOR) (Mechanistic target of rapamycin) (Rapamycin and FKBP12 target 1) (Rapamycin target protein 1)	MTOR FRAP FRAP1 FRAP2 RAFT1 RAPT1	Homo sapiens (Human)	2549
Q6P4H8	ACKMT_HUMAN	reviewed	ATP synthase subunit C lysine N-methyltransferase (EC 2.1.1.-) (Protein N-lysine methyltransferase FAM173B) (hFAM173B)	ATPSCKMT FAM173B	Homo sapiens (Human)	233
O75027	ABCB7_HUMAN	reviewed	ATP-binding cassette sub-family B member 7, mitochondrial (ATP-binding cassette transporter 7) (ABC transporter 7 protein)	ABCB7 ABC7	Homo sapiens (Human)	752
Q9Y241	HIG1A_HUMAN	reviewed	HIG1 domain family member 1A, mitochondrial (Hypoxia-inducible gene 1 protein) (RCF1 homolog A) (RCF1a)	HIGD1A HIG1 HSPC010	Homo sapiens (Human)	93
Q92830	KAT2A_HUMAN	reviewed	Histone acetyltransferase KAT2A (EC 2.3.1.48) (General control of amino acid synthesis protein 5-like 2) (Histone acetyltransferase GCN5) (hGCN5) (Histone glutaryltransferase KAT2A) (EC 2.3.1.-) (Histone succinyltransferase KAT2A) (EC 2.3.1.-) (Lysine acetyltransferase 2A) (STAF97)	KAT2A GCN5 GCN5L2	Homo sapiens (Human)	837
Q8IVH4	MMAA_HUMAN	reviewed	Methylmalonic aciduria type A protein, mitochondrial (EC 3.6.-.-)	MMAA	Homo sapiens (Human)	418
P40305	IFI27_HUMAN	reviewed	Interferon alpha-inducible protein 27, mitochondrial (p27) (Interferon alpha-induced 11.5 kDa protein) (Interferon-stimulated gene 12a protein) (ISG12(a)) (ISG12A)	IFI27	Homo sapiens (Human)	122
Q9H7H0	MET17_HUMAN	reviewed	Methyltransferase-like protein 17, mitochondrial (EC 2.1.1.-) (False p73 target gene protein) (Methyltransferase 11 domain-containing protein 1) (Protein RSM22 homolog, mitochondrial)	METTL17 METT11D1	Homo sapiens (Human)	456
Q9UMX5	NENF_HUMAN	reviewed	Neudesin (Cell immortalization-related protein 2) (Neuron-derived neurotrophic factor) (Protein GIG47) (Secreted protein of unknown function) (SPUF protein)	NENF CIR2 SPUF	Homo sapiens (Human)	172
P36551	HEM6_HUMAN	reviewed	Oxygen-dependent coproporphyrinogen-III oxidase, mitochondrial (COX) (Coprogen oxidase) (Coproporphyrinogenase) (EC 1.3.3.3)	CPOX CPO CPX	Homo sapiens (Human)	454
B7ZC32	KIF28_HUMAN	reviewed	Kinesin-like protein KIF28P (Kinesin-like protein 6)	KIF28P KLP6	Homo sapiens (Human)	967
Q96EK5	KBP_HUMAN	reviewed	KIF-binding protein (KIF1-binding protein) (Kinesin family binding protein)	KIFBP KBP KIAA1279 KIF1BP	Homo sapiens (Human)	621
P32121	ARRB2_HUMAN	reviewed	Beta-arrestin-2 (Arrestin beta-2) (Non-visual arrestin-3)	ARRB2 ARB2 ARR2	Homo sapiens (Human)	409
Q8WWC4	MAIP1_HUMAN	reviewed	m-AAA protease-interacting protein 1, mitochondrial (Matrix AAA peptidase-interacting protein 1)	MAIP1 C2orf47	Homo sapiens (Human)	291
Q8IWA4	MFN1_HUMAN	reviewed	Mitofusin-1 (EC 3.6.5.-) (Fzo homolog) (Transmembrane GTPase MFN1)	MFN1	Homo sapiens (Human)	741
O43524	FOXO3_HUMAN	reviewed	Forkhead box protein O3 (AF6q21 protein) (Forkhead in rhabdomyosarcoma-like 1)	FOXO3 FKHRL1 FOXO3A	Homo sapiens (Human)	673
Q07866	KLC1_HUMAN	reviewed	Kinesin light chain 1 (KLC 1)	KLC1 KLC KNS2	Homo sapiens (Human)	573
Q9H0R6	GATA_HUMAN	reviewed	Glutamyl-tRNA(Gln) amidotransferase subunit A, mitochondrial (Glu-AdT subunit A) (EC 6.3.5.7) (Glutaminyl-tRNA synthase-like protein 1)	QRSL1	Homo sapiens (Human)	528
Q99527	GPER1_HUMAN	reviewed	G-protein coupled estrogen receptor 1 (Chemoattractant receptor-like 2) (Flow-induced endothelial G-protein coupled receptor 1) (FEG-1) (G protein-coupled estrogen receptor 1) (G-protein coupled receptor 30) (GPCR-Br) (IL8-related receptor DRY12) (Lymphocyte-derived G-protein coupled receptor) (LYGPR) (Membrane estrogen receptor) (mER)	GPER1 CEPR CMKRL2 DRY12 GPER GPR30	Homo sapiens (Human)	375
P60520	GBRL2_HUMAN	reviewed	Gamma-aminobutyric acid receptor-associated protein-like 2 (GABA(A) receptor-associated protein-like 2) (Ganglioside expression factor 2) (GEF-2) (General protein transport factor p16) (Golgi-associated ATPase enhancer of 16 kDa) (GATE-16) (MAP1 light chain 3-related protein)	GABARAPL2 FLC3A GEF2	Homo sapiens (Human)	117
Q14643	ITPR1_HUMAN	reviewed	Inositol 1,4,5-trisphosphate receptor type 1 (IP3 receptor isoform 1) (IP3R 1) (InsP3R1) (Type 1 inositol 1,4,5-trisphosphate receptor) (Type 1 InsP3 receptor)	ITPR1 INSP3R1	Homo sapiens (Human)	2758
O43716	GATC_HUMAN	reviewed	Glutamyl-tRNA(Gln) amidotransferase subunit C, mitochondrial (Glu-AdT subunit C) (EC 6.3.5.-) (Protein 15E1.2)	GATC 15E1.2	Homo sapiens (Human)	136
Q9BRQ8	FSP1_HUMAN	reviewed	Ferroptosis suppressor protein 1 (FSP1) (EC 1.6.5.-) (Apoptosis-inducing factor homologous mitochondrion-associated inducer of death) (AMID) (p53-responsive gene 3 protein)	AIFM2 AMID PRG3	Homo sapiens (Human)	373
P32189	GLPK_HUMAN	reviewed	Glycerol kinase (GK) (Glycerokinase) (EC 2.7.1.30) (ATP:glycerol 3-phosphotransferase)	GK	Homo sapiens (Human)	559
Q14318	FKBP8_HUMAN	reviewed	Peptidyl-prolyl cis-trans isomerase FKBP8 (PPIase FKBP8) (EC 5.2.1.8) (38 kDa FK506-binding protein) (38 kDa FKBP) (FKBP-38) (hFKBP38) (FK506-binding protein 8) (FKBP-8) (FKBPR38) (Rotamase)	FKBP8 FKBP38	Homo sapiens (Human)	412
Q9H1K1	ISCU_HUMAN	reviewed	Iron-sulfur cluster assembly enzyme ISCU, mitochondrial (NifU-like N-terminal domain-containing protein) (NifU-like protein)	ISCU NIFUN	Homo sapiens (Human)	167
Q7Z434	MAVS_HUMAN	reviewed	Mitochondrial antiviral-signaling protein (MAVS) (CARD adapter inducing interferon beta) (Cardif) (Interferon beta promoter stimulator protein 1) (IPS-1) (Putative NF-kappa-B-activating protein 031N) (Virus-induced-signaling adapter) (VISA)	MAVS IPS1 KIAA1271 VISA	Homo sapiens (Human)	540
P63104	1433Z_HUMAN	reviewed	14-3-3 protein zeta/delta (Protein kinase C inhibitor protein 1) (KCIP-1)	YWHAZ	Homo sapiens (Human)	245
P38646	GRP75_HUMAN	reviewed	Stress-70 protein, mitochondrial (75 kDa glucose-regulated protein) (GRP-75) (Heat shock 70 kDa protein 9) (Mortalin) (MOT) (Peptide-binding protein 74) (PBP74)	HSPA9 GRP75 HSPA9B mt-HSP70	Homo sapiens (Human)	679
Q01094	E2F1_HUMAN	reviewed	Transcription factor E2F1 (E2F-1) (PBR3) (Retinoblastoma-associated protein 1) (RBAP-1) (Retinoblastoma-binding protein 3) (RBBP-3) (pRB-binding protein E2F-1)	E2F1 RBBP3	Homo sapiens (Human)	437
P11021	BIP_HUMAN	reviewed	Endoplasmic reticulum chaperone BiP (EC 3.6.4.10) (78 kDa glucose-regulated protein) (GRP-78) (Binding-immunoglobulin protein) (BiP) (Heat shock protein 70 family protein 5) (HSP70 family protein 5) (Heat shock protein family A member 5) (Immunoglobulin heavy chain-binding protein)	HSPA5 GRP78	Homo sapiens (Human)	654
Q969Z0	FAKD4_HUMAN	reviewed	FAST kinase domain-containing protein 4 (Cell cycle progression restoration protein 2) (Cell cycle progression protein 2) (Protein TBRG4) (Transforming growth factor beta regulator 4)	TBRG4 CPR2 FASTKD4 KIAA0948	Homo sapiens (Human)	631
Q9UBI6	GBG12_HUMAN	reviewed	Guanine nucleotide-binding protein G(I)/G(S)/G(O) subunit gamma-12	GNG12	Homo sapiens (Human)	72
O75143	ATG13_HUMAN	reviewed	Autophagy-related protein 13	ATG13 KIAA0652	Homo sapiens (Human)	517
Q96KQ4	ASPP1_HUMAN	reviewed	Apoptosis-stimulating of p53 protein 1 (Protein phosphatase 1 regulatory subunit 13B)	PPP1R13B ASPP1 KIAA0771	Homo sapiens (Human)	1090
Q96LA8	ANM6_HUMAN	reviewed	Protein arginine N-methyltransferase 6 (EC 2.1.1.319) (Heterogeneous nuclear ribonucleoprotein methyltransferase-like protein 6) (Histone-arginine N-methyltransferase PRMT6)	PRMT6 HRMT1L6	Homo sapiens (Human)	375
O95429	BAG4_HUMAN	reviewed	BAG family molecular chaperone regulator 4 (BAG-4) (Bcl-2-associated athanogene 4) (Silencer of death domains)	BAG4 SODD	Homo sapiens (Human)	457
Q9NY47	CA2D2_HUMAN	reviewed	Voltage-dependent calcium channel subunit alpha-2/delta-2 (Voltage-gated calcium channel subunit alpha-2/delta-2) [Cleaved into: Voltage-dependent calcium channel subunit alpha-2-2; Voltage-dependent calcium channel subunit delta-2]	CACNA2D2 KIAA0558	Homo sapiens (Human)	1150
Q96NS8	CLUP3_HUMAN	reviewed	Putative protein CLUHP3 (Clustered mitochondria (cluA/CLU1) homolog pseudogene 3) (KIAA0664-like protein 3)	CLUHP3 C16orf67 KIAA0664L3	Homo sapiens (Human)	147
O43427	FIBP_HUMAN	reviewed	Acidic fibroblast growth factor intracellular-binding protein (aFGF intracellular-binding protein) (FGF-1 intracellular-binding protein)	FIBP	Homo sapiens (Human)	364
P49411	EFTU_HUMAN	reviewed	Elongation factor Tu, mitochondrial (EF-Tu) (P43)	TUFM	Homo sapiens (Human)	452
Q99689	FEZ1_HUMAN	reviewed	Fasciculation and elongation protein zeta-1 (Zygin I) (Zygin-1)	FEZ1	Homo sapiens (Human)	392
P31947	1433S_HUMAN	reviewed	14-3-3 protein sigma (Epithelial cell marker protein 1) (Stratifin)	SFN HME1	Homo sapiens (Human)	248
Q08AH1	ACSM1_HUMAN	reviewed	Acyl-coenzyme A synthetase ACSM1, mitochondrial (EC 6.2.1.2) (Acyl-CoA synthetase medium-chain family member 1) (Benzoate--CoA ligase) (EC 6.2.1.25) (Butyrate--CoA ligase 1) (Butyryl-coenzyme A synthetase 1) (Lipoate-activating enzyme) (Middle-chain acyl-CoA synthetase 1) (Xenobiotic/medium-chain fatty acid-CoA ligase HXM-B)	ACSM1 BUCS1 LAE MACS1	Homo sapiens (Human)	577
P17661	DESM_HUMAN	reviewed	Desmin	DES	Homo sapiens (Human)	470
O00165	HAX1_HUMAN	reviewed	HCLS1-associated protein X-1 (HS1-associating protein X-1) (HAX-1) (HS1-binding protein 1) (HSP1BP-1)	HAX1 HS1BP1	Homo sapiens (Human)	279
Q9NR30	DDX21_HUMAN	reviewed	Nucleolar RNA helicase 2 (EC 3.6.4.13) (DEAD box protein 21) (Gu-alpha) (Nucleolar RNA helicase Gu) (Nucleolar RNA helicase II) (RH II/Gu)	DDX21	Homo sapiens (Human)	783
P23378	GCSP_HUMAN	reviewed	Glycine dehydrogenase (decarboxylating), mitochondrial (EC 1.4.4.2) (Glycine cleavage system P protein) (Glycine decarboxylase) (Glycine dehydrogenase (aminomethyl-transferring))	GLDC GCSP	Homo sapiens (Human)	1020
Q16595	FRDA_HUMAN	reviewed	Frataxin, mitochondrial (EC 1.16.3.1) (Friedreich ataxia protein) (Fxn) [Cleaved into: Frataxin intermediate form (i-FXN); Frataxin(56-210) (m56-FXN); Frataxin(78-210) (d-FXN) (m78-FXN); Frataxin mature form (Frataxin(81-210)) (m81-FXN)]	FXN FRDA X25	Homo sapiens (Human)	210
O94925	GLSK_HUMAN	reviewed	Glutaminase kidney isoform, mitochondrial (GLS) (EC 3.5.1.2) (K-glutaminase) (L-glutamine amidohydrolase) [Cleaved into: Glutaminase kidney isoform, mitochondrial 68 kDa chain; Glutaminase kidney isoform, mitochondrial 65 kDa chain]	GLS GLS1 KIAA0838	Homo sapiens (Human)	669
Q9Y4W6	AFG32_HUMAN	reviewed	AFG3-like protein 2 (EC 3.4.24.-) (Paraplegin-like protein)	AFG3L2	Homo sapiens (Human)	797
Q9ULZ3	ASC_HUMAN	reviewed	Apoptosis-associated speck-like protein containing a CARD (hASC) (Caspase recruitment domain-containing protein 5) (PYD and CARD domain-containing protein) (Target of methylation-induced silencing 1)	PYCARD ASC CARD5 TMS1	Homo sapiens (Human)	195
Q96LL9	DJC30_HUMAN	reviewed	DnaJ homolog subfamily C member 30, mitochondrial (Williams-Beuren syndrome chromosomal region 18 protein)	DNAJC30 WBSCR18	Homo sapiens (Human)	226
Q8IVS2	FABD_HUMAN	reviewed	Malonyl-CoA-acyl carrier protein transacylase, mitochondrial (MCT) (EC 2.3.1.39) (Mitochondrial malonyl CoA:ACP acyltransferase) (Mitochondrial malonyltransferase) ([Acyl-carrier-protein] malonyltransferase)	MCAT MT	Homo sapiens (Human)	390
P00395	COX1_HUMAN	reviewed	Cytochrome c oxidase subunit 1 (EC 7.1.1.9) (Cytochrome c oxidase polypeptide I)	MT-CO1 COI COXI MTCO1	Homo sapiens (Human)	513
P01034	CYTC_HUMAN	reviewed	Cystatin-C (Cystatin-3) (Gamma-trace) (Neuroendocrine basic polypeptide) (Post-gamma-globulin)	CST3	Homo sapiens (Human)	146
Q16698	DECR_HUMAN	reviewed	2,4-dienoyl-CoA reductase, mitochondrial (EC 1.3.1.34) (2,4-dienoyl-CoA reductase [NADPH]) (4-enoyl-CoA reductase [NADPH]) (Short chain dehydrogenase/reductase family 18C member 1)	DECR1 DECR SDR18C1	Homo sapiens (Human)	335
Q9NZ45	CISD1_HUMAN	reviewed	CDGSH iron-sulfur domain-containing protein 1 (MitoNEET)	CISD1 C10orf70 ZCD1 MDS029	Homo sapiens (Human)	108
O14521	DHSD_HUMAN	reviewed	Succinate dehydrogenase [ubiquinone] cytochrome b small subunit, mitochondrial (CybS) (CII-4) (QPs3) (Succinate dehydrogenase complex subunit D) (Succinate-ubiquinone oxidoreductase cytochrome b small subunit) (Succinate-ubiquinone reductase membrane anchor subunit)	SDHD SDH4	Homo sapiens (Human)	159
Q92934	BAD_HUMAN	reviewed	Bcl2-associated agonist of cell death (BAD) (Bcl-2-binding component 6) (Bcl-2-like protein 8) (Bcl2-L-8) (Bcl-xL/Bcl-2-associated death promoter) (Bcl2 antagonist of cell death)	BAD BBC6 BCL2L8	Homo sapiens (Human)	168
Q02318	CP27A_HUMAN	reviewed	Sterol 26-hydroxylase, mitochondrial (EC 1.14.15.15) (5-beta-cholestane-3-alpha,7-alpha,12-alpha-triol 26-hydroxylase) (Cytochrome P-450C27/25) (Cytochrome P450 27) (Sterol 27-hydroxylase) (Vitamin D(3) 25-hydroxylase)	CYP27A1 CYP27	Homo sapiens (Human)	531
P29372	3MG_HUMAN	reviewed	DNA-3-methyladenine glycosylase (EC 3.2.2.21) (3-alkyladenine DNA glycosylase) (3-methyladenine DNA glycosidase) (ADPG) (N-methylpurine-DNA glycosylase)	MPG AAG ANPG MID1	Homo sapiens (Human)	298
Q9H1Y0	ATG5_HUMAN	reviewed	Autophagy protein 5 (APG5-like) (Apoptosis-specific protein)	ATG5 APG5L ASP	Homo sapiens (Human)	275
Q9BXK5	B2L13_HUMAN	reviewed	Bcl-2-like protein 13 (Bcl2-L-13) (Bcl-rambo) (Protein Mil1)	BCL2L13 MIL1 CD003	Homo sapiens (Human)	485
P53618	COPB_HUMAN	reviewed	Coatomer subunit beta (Beta-coat protein) (Beta-COP)	COPB1 COPB MSTP026	Homo sapiens (Human)	953
O60543	CIDEA_HUMAN	reviewed	Cell death activator CIDE-A (Cell death-inducing DFFA-like effector A)	CIDEA	Homo sapiens (Human)	219
Q49B96	COX19_HUMAN	reviewed	Cytochrome c oxidase assembly protein COX19 (hCOX19)	COX19	Homo sapiens (Human)	90
P33316	DUT_HUMAN	reviewed	Deoxyuridine 5'-triphosphate nucleotidohydrolase, mitochondrial (dUTPase) (EC 3.6.1.23) (dUTP pyrophosphatase)	DUT	Homo sapiens (Human)	252
Q9Y5T4	DJC15_HUMAN	reviewed	DnaJ homolog subfamily C member 15 (Cell growth-inhibiting gene 22 protein) (Methylation-controlled J protein) (MCJ)	DNAJC15 DNAJD1 GIG22 HSD18	Homo sapiens (Human)	150
P63167	DYL1_HUMAN	reviewed	Dynein light chain 1, cytoplasmic (8 kDa dynein light chain) (DLC8) (Dynein light chain LC8-type 1) (Protein inhibitor of neuronal nitric oxide synthase) (PIN)	DYNLL1 DLC1 DNCL1 DNCLC1 HDLC1	Homo sapiens (Human)	89
Q9UNQ0	ABCG2_HUMAN	reviewed	Broad substrate specificity ATP-binding cassette transporter ABCG2 (EC 7.6.2.2) (ATP-binding cassette sub-family G member 2) (Breast cancer resistance protein) (CDw338) (Mitoxantrone resistance-associated protein) (Placenta-specific ATP-binding cassette transporter) (Urate exporter) (CD antigen CD338)	ABCG2 ABCP BCRP BCRP1 MXR	Homo sapiens (Human)	655
O00763	ACACB_HUMAN	reviewed	Acetyl-CoA carboxylase 2 (EC 6.4.1.2) (ACC-beta)	ACACB ACC2 ACCB	Homo sapiens (Human)	2458
Q02790	FKBP4_HUMAN	reviewed	Peptidyl-prolyl cis-trans isomerase FKBP4 (PPIase FKBP4) (EC 5.2.1.8) (51 kDa FK506-binding protein) (FKBP51) (52 kDa FK506-binding protein) (52 kDa FKBP) (FKBP-52) (59 kDa immunophilin) (p59) (FK506-binding protein 4) (FKBP-4) (FKBP59) (HSP-binding immunophilin) (HBI) (Immunophilin FKBP52) (Rotamase) [Cleaved into: Peptidyl-prolyl cis-trans isomerase FKBP4, N-terminally processed]	FKBP4 FKBP52	Homo sapiens (Human)	459
P61981	1433G_HUMAN	reviewed	14-3-3 protein gamma (Protein kinase C inhibitor protein 1) (KCIP-1) [Cleaved into: 14-3-3 protein gamma, N-terminally processed]	YWHAG	Homo sapiens (Human)	247
Q9Y243	AKT3_HUMAN	reviewed	RAC-gamma serine/threonine-protein kinase (EC 2.7.11.1) (Protein kinase Akt-3) (Protein kinase B gamma) (PKB gamma) (RAC-PK-gamma) (STK-2)	AKT3 PKBG	Homo sapiens (Human)	479
Q92499	DDX1_HUMAN	reviewed	ATP-dependent RNA helicase DDX1 (EC 3.6.4.13) (DEAD box protein 1) (DEAD box protein retinoblastoma) (DBP-RB)	DDX1	Homo sapiens (Human)	740
Q16678	CP1B1_HUMAN	reviewed	Cytochrome P450 1B1 (EC 1.14.14.1) (CYPIB1) (Hydroperoxy icosatetraenoate dehydratase) (EC 4.2.1.152)	CYP1B1	Homo sapiens (Human)	543
P00367	DHE3_HUMAN	reviewed	Glutamate dehydrogenase 1, mitochondrial (GDH 1) (EC 1.4.1.3)	GLUD1 GLUD	Homo sapiens (Human)	558
A8MUP2	CSKMT_HUMAN	reviewed	Citrate synthase-lysine N-methyltransferase CSKMT, mitochondrial (CS-KMT) (EC 2.1.1.-) (Methyltransferase-like protein 12, mitochondrial)	CSKMT METTL12	Homo sapiens (Human)	240
Q96D31	CRCM1_HUMAN	reviewed	Calcium release-activated calcium channel protein 1 (Protein orai-1) (Transmembrane protein 142A)	ORAI1 CRACM1 TMEM142A	Homo sapiens (Human)	301
O95352	ATG7_HUMAN	reviewed	Ubiquitin-like modifier-activating enzyme ATG7 (ATG12-activating enzyme E1 ATG7) (Autophagy-related protein 7) (APG7-like) (hAGP7) (Ubiquitin-activating enzyme E1-like protein)	ATG7 APG7L	Homo sapiens (Human)	703
P99999	CYC_HUMAN	reviewed	Cytochrome c	CYCS CYC	Homo sapiens (Human)	105
Q53S33	BOLA3_HUMAN	reviewed	BolA-like protein 3	BOLA3	Homo sapiens (Human)	107
Q7RTS1	BHA15_HUMAN	reviewed	Class A basic helix-loop-helix protein 15 (bHLHa15) (Class B basic helix-loop-helix protein 8) (bHLHb8) (Muscle, intestine and stomach expression 1) (MIST-1)	BHLHA15 BHLHB8 MIST1	Homo sapiens (Human)	189
Q9NX46	ADPRS_HUMAN	reviewed	ADP-ribose glycohydrolase ARH3 (ADP-ribosylhydrolase 3) (O-acetyl-ADP-ribose deacetylase ARH3) (EC 3.5.1.-) (Poly(ADP-ribose) glycohydrolase ARH3) (EC 3.2.1.143) ([Protein ADP-ribosylarginine] hydrolase-like protein 2) ([Protein ADP-ribosylserine] hydrolase) (EC 3.2.2.-)	ADPRS ADPRHL2 ARH3	Homo sapiens (Human)	363
Q9UHD4	CIDEB_HUMAN	reviewed	Cell death activator CIDE-B (Cell death-inducing DFFA-like effector B)	CIDEB	Homo sapiens (Human)	219
P53621	COPA_HUMAN	reviewed	Coatomer subunit alpha (Alpha-coat protein) (Alpha-COP) (HEP-COP) (HEPCOP) [Cleaved into: Xenin (Xenopsin-related peptide); Proxenin]	COPA	Homo sapiens (Human)	1224
Q9Y3E2	BOLA1_HUMAN	reviewed	BolA-like protein 1 (hBolA)	BOLA1 CGI-143	Homo sapiens (Human)	137
Q9UKL3	C8AP2_HUMAN	reviewed	CASP8-associated protein 2 (FLICE-associated huge protein)	CASP8AP2 FLASH KIAA1315 RIP25	Homo sapiens (Human)	1982
P35670	ATP7B_HUMAN	reviewed	Copper-transporting ATPase 2 (EC 7.2.2.8) (Copper pump 2) (Wilson disease-associated protein) [Cleaved into: WND/140 kDa]	ATP7B PWD WC1 WND	Homo sapiens (Human)	1465
P06307	CCKN_HUMAN	reviewed	Cholecystokinin (CCK) [Cleaved into: Cholecystokinin-58 (CCK58); Cholecystokinin-58 desnonopeptide ((1-49)-CCK58); Cholecystokinin-39 (CCK39); Cholecystokinin-33 (CCK33); Cholecystokinin-25 (CCK25); Cholecystokinin-18 (CCK18); Cholecystokinin-12 (CCK12); Cholecystokinin-8 (CCK8); Cholecystokinin-7 (CCK7); Cholecystokinin-5 (CCK5)]	CCK	Homo sapiens (Human)	115
P36404	ARL2_HUMAN	reviewed	ADP-ribosylation factor-like protein 2	ARL2	Homo sapiens (Human)	184
Q07817	B2CL1_HUMAN	reviewed	Bcl-2-like protein 1 (Bcl2-L-1) (Apoptosis regulator Bcl-X)	BCL2L1 BCL2L BCLX	Homo sapiens (Human)	233
P63098	CANB1_HUMAN	reviewed	Calcineurin subunit B type 1 (Protein phosphatase 2B regulatory subunit 1) (Protein phosphatase 3 regulatory subunit B alpha isoform 1)	PPP3R1 CNA2 CNB	Homo sapiens (Human)	170
Q6NUT2	D19L2_HUMAN	reviewed	Probable C-mannosyltransferase DPY19L2 (EC 2.4.1.-) (Dpy-19-like protein 2) (Protein dpy-19 homolog 2)	DPY19L2 UNQ3127/PRO10284	Homo sapiens (Human)	758
Q16611	BAK_HUMAN	reviewed	Bcl-2 homologous antagonist/killer (Apoptosis regulator BAK) (Bcl-2-like protein 7) (Bcl2-L-7)	BAK1 BAK BCL2L7 CDN1	Homo sapiens (Human)	211
Q99643	C560_HUMAN	reviewed	Succinate dehydrogenase cytochrome b560 subunit, mitochondrial (Integral membrane protein CII-3) (QPs-1) (QPs1) (Succinate dehydrogenase complex subunit C) (Succinate-ubiquinone oxidoreductase cytochrome B large subunit) (CYBL)	SDHC CYB560 SDH3	Homo sapiens (Human)	169
Q15744	CEBPE_HUMAN	reviewed	CCAAT/enhancer-binding protein epsilon (C/EBP epsilon)	CEBPE	Homo sapiens (Human)	281
O15121	DEGS1_HUMAN	reviewed	Sphingolipid delta(4)-desaturase DES1 (EC 1.14.19.17) (Cell migration-inducing gene 15 protein) (Degenerative spermatocyte homolog 1) (Dihydroceramide desaturase-1) (Membrane lipid desaturase)	DEGS1 DES1 MLD MIG15	Homo sapiens (Human)	323
P05496	AT5G1_HUMAN	reviewed	ATP synthase F(0) complex subunit C1, mitochondrial (ATP synthase lipid-binding protein) (ATP synthase membrane subunit c locus 1) (ATP synthase proteolipid P1) (ATP synthase proton-transporting mitochondrial F(0) complex subunit C1) (ATPase protein 9) (ATPase subunit c)	ATP5MC1 ATP5G1	Homo sapiens (Human)	136
Q00994	BEX3_HUMAN	reviewed	Protein BEX3 (Brain-expressed X-linked protein 3) (Nerve growth factor receptor-associated protein 1) (Ovarian granulosa cell 13.0 kDa protein HGR74) (p75NTR-associated cell death executor)	BEX3 DXS6984E NADE NGFRAP1	Homo sapiens (Human)	111
P05181	CP2E1_HUMAN	reviewed	Cytochrome P450 2E1 (EC 1.14.14.1) (4-nitrophenol 2-hydroxylase) (EC 1.14.13.n7) (CYPIIE1) (Cytochrome P450-J)	CYP2E1 CYP2E	Homo sapiens (Human)	493
Q53H12	AGK_HUMAN	reviewed	Acylglycerol kinase, mitochondrial (hAGK) (EC 2.7.1.107) (EC 2.7.1.138) (EC 2.7.1.94) (Multiple substrate lipid kinase) (HsMuLK) (MuLK) (Multi-substrate lipid kinase)	AGK MULK	Homo sapiens (Human)	422
Q7L311	ARMX2_HUMAN	reviewed	Armadillo repeat-containing X-linked protein 2 (ARM protein lost in epithelial cancers on chromosome X 2) (Protein ALEX2)	ARMCX2 ALEX2 KIAA0512	Homo sapiens (Human)	632
Q4KMT7	Q4KMT7_HUMAN	unreviewed	Mitochondrial brown fat uncoupling protein 1 (UCP 1)	UCP1	Homo sapiens (Human)	306
B0YJC4	B0YJC4_HUMAN	unreviewed	Vimentin	VIM	Homo sapiens (Human)	431
Q07820	MCL1_HUMAN	reviewed	Induced myeloid leukemia cell differentiation protein Mcl-1 (Bcl-2-like protein 3) (Bcl2-L-3) (Bcl-2-related protein EAT/mcl1) (mcl1/EAT)	MCL1 BCL2L3	Homo sapiens (Human)	350
Q9NP92	RT30_HUMAN	reviewed	39S ribosomal protein S30, mitochondrial (MRP-S30) (S30mt) (Mitochondrial large ribosomal subunit protein mL65) (Mitochondrial large ribosomal subunit protein mS30) (Programmed cell death protein 9)	MRPS30 PDCD9 BM-047	Homo sapiens (Human)	439
O00408	PDE2A_HUMAN	reviewed	cGMP-dependent 3',5'-cyclic phosphodiesterase (EC 3.1.4.17) (Cyclic GMP-stimulated phosphodiesterase) (CGS-PDE) (cGSPDE)	PDE2A	Homo sapiens (Human)	941
Q9Y237	PIN4_HUMAN	reviewed	Peptidyl-prolyl cis-trans isomerase NIMA-interacting 4 (EC 5.2.1.8) (Parvulin-14) (Par14) (hPar14) (Parvulin-17) (Par17) (hPar17) (Peptidyl-prolyl cis-trans isomerase Pin4) (PPIase Pin4) (Peptidyl-prolyl cis/trans isomerase EPVH) (hEPVH) (Rotamase Pin4)	PIN4	Homo sapiens (Human)	131
Q99720	SGMR1_HUMAN	reviewed	Sigma non-opioid intracellular receptor 1 (Aging-associated gene 8 protein) (SR31747-binding protein) (SR-BP) (Sigma 1-type opioid receptor) (SIG-1R) (Sigma1-receptor) (Sigma1R) (hSigmaR1)	SIGMAR1 OPRS1 SRBP AAG8	Homo sapiens (Human)	223
Q96E52	OMA1_HUMAN	reviewed	Metalloendopeptidase OMA1, mitochondrial (EC 3.4.24.-) (Metalloprotease-related protein 1) (MPRP-1) (Overlapping with the m-AAA protease 1 homolog)	OMA1 MPRP1	Homo sapiens (Human)	524
O75648	MTU1_HUMAN	reviewed	Mitochondrial tRNA-specific 2-thiouridylase 1 (EC 2.8.1.14) (MTO2 homolog)	TRMU MTU1 TRMT1	Homo sapiens (Human)	421
P48454	PP2BC_HUMAN	reviewed	Serine/threonine-protein phosphatase 2B catalytic subunit gamma isoform (EC 3.1.3.16) (CAM-PRP catalytic subunit) (Calcineurin, testis-specific catalytic subunit) (Calmodulin-dependent calcineurin A subunit gamma isoform)	PPP3CC CALNA3 CNA3	Homo sapiens (Human)	512
Q9Y3B8	ORN_HUMAN	reviewed	Oligoribonuclease, mitochondrial (EC 3.1.-.-) (RNA exonuclease 2 homolog) (Small fragment nuclease)	REXO2 SFN SMFN CGI-114	Homo sapiens (Human)	237
P29590	PML_HUMAN	reviewed	Protein PML (Promyelocytic leukemia protein) (RING finger protein 71) (Tripartite motif-containing protein 19)	PML MYL PP8675 RNF71 TRIM19	Homo sapiens (Human)	882
P30405	PPIF_HUMAN	reviewed	Peptidyl-prolyl cis-trans isomerase F, mitochondrial (PPIase F) (EC 5.2.1.8) (Cyclophilin D) (CyP-D) (CypD) (Cyclophilin F) (Mitochondrial cyclophilin) (CyP-M) (Rotamase F)	PPIF CYP3	Homo sapiens (Human)	207
Q9NUQ2	PLCE_HUMAN	reviewed	1-acyl-sn-glycerol-3-phosphate acyltransferase epsilon (EC 2.3.1.51) (1-acylglycerol-3-phosphate O-acyltransferase 5) (1-AGP acyltransferase 5) (1-AGPAT 5) (Lysophosphatidic acid acyltransferase epsilon) (LPAAT-epsilon)	AGPAT5	Homo sapiens (Human)	364
Q9P0M9	RM27_HUMAN	reviewed	39S ribosomal protein L27, mitochondrial (L27mt) (MRP-L27) (Mitochondrial large ribosomal subunit protein bL27m)	MRPL27 HSPC250	Homo sapiens (Human)	148
Q9BXF6	RFIP5_HUMAN	reviewed	Rab11 family-interacting protein 5 (Rab11-FIP5) (Gamma-SNAP-associated factor 1) (Gaf-1) (Phosphoprotein pp75) (Rab11-interacting protein Rip11)	RAB11FIP5 GAF1 KIAA0857 RIP11	Homo sapiens (Human)	653
P60602	ROMO1_HUMAN	reviewed	Reactive oxygen species modulator 1 (ROS modulator 1) (Epididymis tissue protein Li 175) (Glyrichin) (Mitochondrial targeting GxxxG motif protein) (MTGM) (Protein MGR2 homolog)	ROMO1 C20orf52	Homo sapiens (Human)	79
Q9BQ52	RNZ2_HUMAN	reviewed	Zinc phosphodiesterase ELAC protein 2 (EC 3.1.26.11) (ElaC homolog protein 2) (Heredity prostate cancer protein 2) (Ribonuclease Z 2) (RNase Z 2) (tRNA 3 endonuclease 2) (tRNase Z 2)	ELAC2 HPC2	Homo sapiens (Human)	826
