# Supplementary material for: The mitochondria-related gene risk mode revealed p66Shc as a prognostic mitochondria-related gene of glioblastoma
Source: Sci Rep. 2024 May 19;14:11418. doi: 10.1038/s41598-024-62083-2 (PMC11102912; doi:10.1038/s41598-024-62083-2)
Supplement: Supplementary file 4 — Supplementary Information 4. [file 41598_2024_62083_MOESM4_ESM.csv]

Supplementary Table 2: The nine mitochondrial prognosis-associated genes extracted based on the LASSO-Cox results
GeneSymbol	Coefficient
MMP2	0.140201777
MUL1	0.25706169
MMP9	0.021766059
GSTP1	0.417384912
PAK1	0.081192682
RAB38	0.068013786
TRPM2	0.191608685
SHC1	-0.04633561
ABCG2	-0.221863611
