# Supplementary material for: The mitochondria-related gene risk mode revealed p66Shc as a prognostic mitochondria-related gene of glioblastoma
Source: Sci Rep. 2024 May 19;14:11418. doi: 10.1038/s41598-024-62083-2 (PMC11102912; doi:10.1038/s41598-024-62083-2)
Supplement: Supplementary file 5 — Supplementary Information 5. [file 41598_2024_62083_MOESM5_ESM.csv]

Supplementary Table 3: Mitochondria-related genes differentially expressed between glioblastoma and normal brain tissue
symbol	ENTREZID	logFC	t	P.Value	adj.P.Val	B	change
CDK1	983	5.679009	55.39150714	1.98E-180	5.20E-178	402.6581505	up
MMP2	4313	5.581047984	49.14950086	1.28E-163	1.68E-161	363.9865717	up
RAB32	10981	3.794788555	44.74296382	8.98E-151	7.87E-149	334.4216185	up
VAT1	10493	2.509932441	41.92048117	4.48E-142	2.94E-140	314.3984816	up
ODC1	4953	2.874387545	40.8999827	7.78E-139	4.09E-137	306.9382694	up
DEGS1	8560	1.921810668	39.88016215	1.52E-135	6.66E-134	299.362413	up
ROMO1	140823	2.507882782	38.67889397	1.33E-131	5.01E-130	290.2811789	up
PHB	5245	1.937932351	37.58586819	6.01E-128	1.98E-126	281.8676968	up
GPX1	2876	2.574323268	35.95758435	2.18E-122	6.38E-121	269.0634742	up
BAX	581	2.314103411	35.6231898	3.15E-121	8.28E-120	266.3933757	up
CRLS1	54675	1.774032811	35.60789096	3.56E-121	8.51E-120	266.2708838	up
APEX2	27301	1.778478285	34.32247191	1.16E-116	2.55E-115	255.8746847	up
UXT	8409	1.739164264	33.94837285	2.49E-115	5.04E-114	252.8101772	up
HCLS1	3059	3.912337195	33.24723133	8.14E-113	1.53E-111	247.0192831	up
POC1A	25886	3.238148207	32.87976894	1.73E-111	3.04E-110	243.9596419	up
PCNA	5111	2.606564795	32.4247951	7.83E-110	1.29E-108	240.1478282	up
TIGAR	57103	2.5306815	32.21892938	4.43E-109	6.86E-108	238.4145222	up
HOOK1	51361	-5.715272341	-31.42877439	3.60E-106	5.26E-105	231.7124155	down
MYCBP	26292	2.184322626	29.20873706	8.17E-98	1.13E-96	212.46738	up
MTX1	4580	1.399085914	29.17723888	1.08E-97	1.42E-96	212.1899929	up
CASP8	841	2.514053984	29.13450547	1.57E-97	1.97E-96	211.8134722	up
C1QBP	708	1.494990126	29.1073426	2.00E-97	2.39E-96	211.5740281	up
MUL1	79594	1.457467466	28.72435326	5.89E-96	6.46E-95	208.1885168	up
KLC1	3831	-2.351287339	-28.55309384	2.69E-95	2.83E-94	206.6689775	down
SPCS1	28972	1.562792596	28.16498544	8.53E-94	8.62E-93	203.2125772	up
MMP9	4318	6.372063151	27.91286662	8.12E-93	7.91E-92	200.9578225	up
GSTP1	2950	1.537129378	26.30247014	1.73E-86	1.62E-85	186.3854138	up
APEX1	328	1.419376121	25.50515242	2.60E-83	2.36E-82	179.0663904	up
UNG	7374	1.362800455	24.98652528	3.15E-81	2.76E-80	174.2709086	up
IFIH1	64135	2.729357627	24.60536132	1.09E-79	9.21E-79	170.7298433	up
NENF	29937	1.249199514	24.18767781	5.34E-78	4.39E-77	166.8340072	up
DISC1	27185	2.105487417	23.92257622	6.38E-77	5.09E-76	164.3532579	up
PHB2	11331	1.203877066	23.74308063	3.44E-76	2.66E-75	162.6701475	up
NRP1	8829	3.289108909	23.40093632	8.56E-75	6.43E-74	159.4544761	up
BAK1	578	1.161584717	23.00179394	3.69E-73	2.70E-72	155.6913541	up
ETHE1	23474	1.249593909	22.72422618	5.09E-72	3.62E-71	153.0673934	up
WDR35	57539	1.427977237	22.56373225	2.33E-71	1.61E-70	151.547676	up
MCL1	4170	1.588793249	21.95721054	7.38E-69	4.98E-68	145.7891439	up
HIF1A	3091	2.030587654	21.79709515	3.39E-68	2.23E-67	144.2651882	up
APRT	353	1.384849904	21.4853611	6.62E-67	4.25E-66	141.2940708	up
KANK2	25959	1.982635506	21.39953183	1.50E-66	9.41E-66	140.4751465	up
PAK1	5058	-1.940820824	-21.22280812	8.12E-66	4.97E-65	138.7878374	down
LMNA	4000	1.85824622	21.16007384	1.48E-65	8.84E-65	138.1885161	up
PEMT	10400	1.256807688	21.07198669	3.44E-65	2.01E-64	137.346693	up
PLS3	5358	2.438869127	20.85183142	2.82E-64	1.61E-63	135.2412944	up
SIAH3	283514	-3.847585054	-20.6601805	1.77E-63	9.90E-63	133.4069447	down
ATP7B	540	-2.236766945	-20.34736807	3.55E-62	1.94E-61	130.4102179	down
POC1B	282809	1.260565288	20.28306196	6.57E-62	3.53E-61	129.7938014	up
MMAA	166785	1.462383519	20.2001517	1.46E-61	7.66E-61	128.9988873	up
RAB7A	7879	0.972426149	19.95426681	1.54E-60	7.95E-60	126.6404569	stable
RAB38	23682	4.195108385	19.92908412	1.96E-60	9.93E-60	126.3988414	up
E2F1	1869	2.374035101	19.73981642	1.21E-59	5.99E-59	124.5825484	up
HAX1	10456	0.907815615	19.70125692	1.75E-59	8.52E-59	124.2124452	stable
TMX2	51075	1.05008167	19.38976172	3.49E-58	1.67E-57	121.2220109	up
ITPR1	3708	-2.170748431	-18.96040273	2.16E-56	1.01E-55	117.0992484	down
BMF	90427	2.204627482	18.83856604	6.96E-56	3.21E-55	115.9294367	up
CMC1	152100	1.088341512	18.69376696	2.80E-55	1.27E-54	114.5393193	up
CLU	1191	1.87837469	18.6722681	3.44E-55	1.53E-54	114.3329436	up
TRPM2	7226	-1.548617358	-18.47957705	2.19E-54	9.61E-54	112.4835325	down
MOAP1	64112	-1.455580708	-18.31052657	1.11E-53	4.79E-53	110.861581	down
KEAP1	9817	0.930825258	18.24480062	2.09E-53	8.86E-53	110.2311486	stable
IFI6	2537	2.130511595	18.16460844	4.51E-53	1.88E-52	109.462109	up
KAT2A	2648	-1.400321717	-17.96088937	3.19E-52	1.31E-51	107.5092971	down
HTRA2	27429	0.850940216	17.95077625	3.51E-52	1.42E-51	107.4123896	stable
SGK1	6446	1.518834621	17.11334866	1.07E-48	4.25E-48	99.40330858	up
CHKB	1120	-1.296799917	-17.03369648	2.28E-48	8.96E-48	98.64349079	down
HINT2	84681	1.07700767	16.98277569	3.71E-48	1.44E-47	98.15796376	up
GDAP1	54332	-1.461425269	-16.96462715	4.41E-48	1.68E-47	97.98496033	down
LACTB	114294	0.946569554	16.96008538	4.61E-48	1.73E-47	97.94166882	stable
NAT8L	339983	-1.815900458	-16.90104817	8.09E-48	3.00E-47	97.37906284	down
PTCD2	79810	1.13710658	16.8332006	1.55E-47	5.65E-47	96.7327997	up
SFXN3	81855	-1.698131756	-16.71215335	4.90E-47	1.77E-46	95.58063667	down
PARL	55486	0.822468917	16.67807379	6.78E-47	2.41E-46	95.25645865	stable
DDX58	23586	1.434786673	16.62742328	1.10E-46	3.85E-46	94.77482027	up
FIS1	51024	0.980508209	16.55432084	2.20E-46	7.62E-46	94.08005036	stable
RYR1	6261	-1.826915675	-16.46568036	5.12E-46	1.75E-45	93.23820376	down
RSAD2	91543	2.461482578	16.36511955	1.33E-45	4.49E-45	92.28397133	up
TFDP2	7029	1.206344702	16.35015857	1.53E-45	5.11E-45	92.14208226	up
UQCC3	790955	0.970771752	16.33409315	1.79E-45	5.88E-45	91.98974142	stable
CMPK2	129607	2.234438592	16.19003199	7.02E-45	2.28E-44	90.62475486	up
ABCB7	22	1.164175133	15.76471931	3.93E-43	1.26E-42	86.60716222	up
ATG7	10533	0.916253833	15.76348094	3.97E-43	1.26E-42	86.59549307	stable
PLCE1	51196	1.461359034	15.69847458	7.34E-43	2.30E-42	85.98319208	up
PACS2	23241	-1.26523234	-15.69722471	7.43E-43	2.30E-42	85.97142426	down
RNF5	6048	0.819595933	15.69107158	7.87E-43	2.41E-42	85.91349394	stable
PML	5371	1.115134782	15.47924159	5.79E-42	1.75E-41	83.92195736	up
DDX21	9188	1.071756496	15.09439501	2.14E-40	6.40E-40	80.3187134	up
BOK	666	-1.784841938	-15.0162908	4.45E-40	1.31E-39	79.58997091	down
MICU1	10367	-1.225885616	-15.00509639	4.94E-40	1.44E-39	79.48559636	down
BOLA1	51027	0.836650513	14.91114711	1.19E-39	3.43E-39	78.61037262	stable
ITPR2	3709	1.538900265	14.77829496	4.09E-39	1.17E-38	77.37505119	up
PPM1K	152926	-1.162809796	-14.62409449	1.72E-38	4.86E-38	75.94476229	down
PPIF	10105	0.869819889	14.60636666	2.02E-38	5.66E-38	75.78057874	stable
PUS10	150962	0.885752956	14.59585921	2.23E-38	6.18E-38	75.68329045	stable
CLCC1	23155	0.846983733	14.54516907	3.57E-38	9.79E-38	75.21421366	stable
ACSM1	116285	-3.34113608	-14.41290369	1.22E-37	3.30E-37	73.99233908	down
GRSF1	2926	0.77978259	14.01170101	4.90E-36	1.30E-35	70.30548079	stable
PDK2	5164	-1.261966145	-14.00447363	5.24E-36	1.38E-35	70.23934677	down
ANK2	287	-1.229397912	-13.98355038	6.35E-36	1.65E-35	70.04794736	down
ABL1	25	1.008477159	13.88170288	1.61E-35	4.16E-35	69.11753375	up
ATG12	9140	0.878107121	13.85032996	2.15E-35	5.49E-35	68.83135608	stable
MPC2	25874	0.726276239	13.7494199	5.41E-35	1.37E-34	67.91226017	stable
MPV17	4358	0.679810923	13.70291321	8.27E-35	2.07E-34	67.48939673	stable
MFF	56947	0.719968103	13.59410726	2.23E-34	5.52E-34	66.50189567	stable
PDE12	201626	0.932138836	13.52338212	4.23E-34	1.04E-33	65.86140217	stable
FKBP8	23770	-0.77456753	-13.51326969	4.64E-34	1.13E-33	65.76991417	stable
ATCAY	85300	-2.515097903	-13.51158806	4.71E-34	1.14E-33	65.75470262	down
PLIN5	440503	-1.934747445	-13.50634492	4.94E-34	1.18E-33	65.70727851	down
SHC1	6464	1.107980105	13.42726915	1.01E-33	2.40E-33	64.99279454	up
KIF1B	23095	-1.102488437	-13.41282302	1.15E-33	2.71E-33	64.86242162	down
TFAM	7019	1.012061254	13.37376703	1.64E-33	3.82E-33	64.51019156	up
AKT3	10000	-1.098682814	-13.30805387	2.97E-33	6.86E-33	63.91835288	down
PTH2	113091	-5.213677586	-13.28663713	3.61E-33	8.25E-33	63.72568475	down
FZD9	8326	-1.558387788	-13.27320771	4.07E-33	9.23E-33	63.60492718	down
ATG5	9474	0.784820378	13.19746584	8.06E-33	1.81E-32	62.92466287	stable
ACACB	32	-1.230243217	-13.09090861	2.10E-32	4.68E-32	61.96999419	down
SPG7	6687	-0.926928082	-13.05619531	2.87E-32	6.34E-32	61.65959605	stable
OXA1L	5018	0.751729852	12.94315279	7.89E-32	1.72E-31	60.65090028	stable
PGAM5	192111	0.833452194	12.92420764	9.35E-32	2.02E-31	60.4821688	stable
OXSM	54995	0.790495374	12.66486136	9.41E-31	2.01E-30	58.18182999	stable
ERBB4	2066	-1.611771105	-12.59355893	1.77E-30	3.76E-30	57.55257316	down
SDHB	6390	0.642266004	12.57924	2.01E-30	4.23E-30	57.42637546	stable
TFDP1	7027	0.943315837	12.54355068	2.76E-30	5.75E-30	57.11208208	stable
MPC1	51660	0.756167986	12.52114453	3.36E-30	6.95E-30	56.91494775	stable
DNM1L	10059	-0.9325501	-12.23492388	4.16E-29	8.54E-29	54.40940589	stable
DHX36	170506	0.720476111	11.83671006	1.32E-27	2.70E-27	50.96463481	stable
TRAF3	7187	-0.817137787	-11.8170014	1.57E-27	3.17E-27	50.79544803	stable
IFI27	3429	1.317379386	11.80765921	1.70E-27	3.41E-27	50.71529532	up
HGF	3082	2.238535391	11.74979593	2.80E-27	5.58E-27	50.21948546	up
HOOK2	29911	-1.095333264	-11.67042566	5.53E-27	1.09E-26	49.54119128	down
PIN4	5303	0.567257436	11.34091336	9.17E-26	1.80E-25	46.74816207	stable
JTB	10899	0.580729536	11.33103617	9.97E-26	1.94E-25	46.66502733	stable
CEBPE	1053	2.885724297	11.15682396	4.33E-25	8.37E-25	45.2045068	up
ACOT2	10965	0.82264658	11.1286175	5.49E-25	1.05E-24	44.96908139	stable
SDHA	6389	-0.584978396	-11.11825524	5.98E-25	1.14E-24	44.88266689	stable
SFXN2	118980	0.996141654	11.0316527	1.24E-24	2.34E-24	44.16202749	stable
ABCG2	9429	1.198799379	10.99911858	1.62E-24	3.04E-24	43.89203383	up
IGF1	3479	1.810322844	10.97962968	1.91E-24	3.56E-24	43.73049228	up
THEM4	117145	-1.195330854	-10.73093908	1.50E-23	2.75E-23	41.68201845	down
PARK7	11315	0.666901818	10.69266334	2.05E-23	3.75E-23	41.3689026	stable
BIK	638	3.069918792	10.65695393	2.75E-23	4.99E-23	41.07731079	up
SPHK2	56848	-0.713108025	-10.63063728	3.42E-23	6.15E-23	40.86274674	stable
JUN	3725	1.076191921	10.38947213	2.44E-22	4.36E-22	38.90973295	up
COPA	1314	0.70915267	10.26027428	6.92E-22	1.23E-21	37.87350623	stable
NOA1	84273	0.661051336	10.1830528	1.29E-21	2.27E-21	37.25758593	stable
AKT1	207	0.711093657	9.941172936	8.84E-21	1.54E-20	35.34537716	stable
TDRKH	11022	-0.93097471	-9.877740034	1.46E-20	2.52E-20	34.84826342	stable
TRAK1	22906	-0.723059908	-9.824732051	2.21E-20	3.81E-20	34.43426512	stable
MYOC	4653	-2.680172439	-9.784089353	3.05E-20	5.20E-20	34.11772215	down
DDX3X	1654	0.724767291	9.77327398	3.32E-20	5.63E-20	34.03361685	stable
BOLA3	388962	0.509090714	9.753848087	3.86E-20	6.51E-20	33.88268947	stable
GGCT	79017	0.598032485	9.654293188	8.40E-20	1.41E-19	33.11199424	stable
MCU	90550	-1.319478452	-9.596131127	1.32E-19	2.20E-19	32.66391524	down
FKBP4	2288	-0.878385576	-9.526830926	2.25E-19	3.73E-19	32.1321495	stable
BID	637	0.556681692	9.497907415	2.82E-19	4.63E-19	31.91089653	stable
VDAC1	7416	0.551990015	9.405420335	5.74E-19	9.37E-19	31.20615281	stable
MECR	51102	0.608012002	9.350946574	8.70E-19	1.41E-18	30.79304137	stable
PAGE4	9506	-3.350507758	-9.28115378	1.48E-18	2.39E-18	30.26591713	down
SFXN1	94081	0.648337899	9.278035904	1.52E-18	2.43E-18	30.24242575	stable
PINK1	65018	-0.650350822	-9.25792289	1.77E-18	2.82E-18	30.09100373	stable
VAPB	9217	0.494015694	9.188581436	2.99E-18	4.74E-18	29.57053265	stable
GATC	283459	0.615588559	9.04114679	9.06E-18	1.43E-17	28.47208548	stable
NLRP3	114548	1.256710819	8.928972759	2.09E-17	3.27E-17	27.64392136	up
BAD	572	0.530435162	8.915856028	2.30E-17	3.59E-17	27.54751571	stable
ETFB	2109	0.568774809	8.661619581	1.49E-16	2.31E-16	25.69716462	stable
CIDEA	1149	-3.946864672	-8.646745598	1.67E-16	2.56E-16	25.58999916	down
BAG4	9530	-0.584514749	-8.602023447	2.30E-16	3.52E-16	25.26851613	stable
MAVS	57506	0.642826037	8.597519292	2.38E-16	3.62E-16	25.23619957	stable
WDR26	80232	0.629196195	8.57615012	2.78E-16	4.20E-16	25.08303284	stable
FFAR4	338557	2.593916583	8.499606243	4.83E-16	7.26E-16	24.53648326	up
OMA1	115209	0.536655372	8.354911258	1.36E-15	2.03E-15	23.51233705	stable
MTOR	2475	-0.561928656	-8.111102987	7.59E-15	1.13E-14	21.81393448	stable
ISCU	23479	-0.473096031	-8.088269843	8.90E-15	1.32E-14	21.6566598	stable
FIBP	9158	0.437441491	8.031854509	1.32E-14	1.94E-14	21.26939956	stable
COX20	116228	0.481886318	7.906515345	3.13E-14	4.57E-14	20.41584387	stable
ABCB6	10058	-0.531004846	-7.899291258	3.29E-14	4.78E-14	20.36693743	stable
PDE2A	5138	-1.827237255	-7.693197813	1.33E-13	1.93E-13	18.98517569	down
KLC3	147700	-2.046321049	-7.673364707	1.52E-13	2.19E-13	18.85359029	down
PDCD5	9141	0.361298957	7.576825822	2.91E-13	4.16E-13	18.2166123	stable
BCL2	596	0.623794686	7.51884349	4.27E-13	6.08E-13	17.83686494	stable
PTCD1	26024	0.494503224	7.469509437	5.92E-13	8.37E-13	17.51544355	stable
ARMC1	55156	0.514334374	7.353309961	1.27E-12	1.79E-12	16.76455744	stable
BBC3	27113	-0.71848972	-7.226860948	2.88E-12	4.03E-12	15.95740515	stable
RTN3	10313	-0.553021612	-7.170145889	4.15E-12	5.77E-12	15.59879396	stable
FOXO3	2309	-0.728829893	-7.023710698	1.05E-11	1.46E-11	14.68277874	stable
ATG4D	84971	-0.520835448	-6.993868497	1.27E-11	1.75E-11	14.49786885	stable
BECN1	8678	0.375561959	6.398396384	4.79E-10	6.56E-10	10.93676237	stable
OXR1	55074	-0.483481847	-6.336981719	6.86E-10	9.30E-10	10.58375933	stable
MUTYH	4595	-0.723354219	-6.253770166	1.11E-09	1.50E-09	10.10983888	stable
MFN1	55669	-0.509470197	-6.239630762	1.21E-09	1.62E-09	10.02981204	stable
UCP1	7350	1.786974013	6.126881148	2.31E-09	3.08E-09	9.396923681	up
SNN	8303	-0.458035002	-6.079551817	3.02E-09	4.01E-09	9.134053672	stable
AIFM1	9131	0.35220908	6.077924023	3.05E-09	4.03E-09	9.125042408	stable
GLRX5	51218	0.288864283	5.748908672	1.89E-08	2.49E-08	7.344562558	stable
NT5M	56953	-0.427035368	-5.622627492	3.73E-08	4.88E-08	6.683118878	stable
NFS1	9054	-0.280389723	-5.535097139	5.93E-08	7.68E-08	6.2319051	stable
GLRX2	51022	0.425098266	5.510142845	6.76E-08	8.71E-08	6.104363624	stable
CMC2	56942	0.271495677	5.439635505	9.77E-08	1.25E-07	5.74664369	stable
FEZ1	9638	0.406993252	5.353404775	1.52E-07	1.95E-07	5.31448697	stable
SFXN4	119559	0.282366672	5.278820089	2.23E-07	2.83E-07	4.94546302	stable
MTG2	26164	-0.402489338	-5.099450581	5.47E-07	6.91E-07	4.076272576	stable
ARMS2	387715	1.692395163	4.719587521	3.37E-06	4.23E-06	2.322266389	up
LRRK2	120892	0.482143493	4.697428841	3.73E-06	4.67E-06	2.223643026	stable
AGK	55750	0.321971133	4.538756758	7.68E-06	9.57E-06	1.529496949	stable
COX19	90639	-0.333809746	-4.507996359	8.81E-06	1.09E-05	1.397392484	stable
RTN4	57142	-0.280125115	-4.461673416	1.08E-05	1.34E-05	1.199971104	stable
MYO19	80179	-0.360658558	-4.380970855	1.54E-05	1.90E-05	0.860404802	stable
SARM1	23098	0.351176425	4.350183998	1.76E-05	2.16E-05	0.732335824	stable
NOL3	8996	-0.305711873	-4.054614	6.13E-05	7.47E-05	-0.45547238	stable
FASTK	10922	-0.290957759	-4.033495117	6.69E-05	8.10E-05	-0.537427392	stable
PI4KB	5298	0.233833348	3.909262598	0.000110238	0.000132993	-1.011582219	stable
CABS1	85438	-0.672567724	-3.871471799	0.00012802	0.00015374	-1.153111648	stable
GATB	5188	-0.268455126	-3.819171945	0.000157147	0.000187862	-1.346887146	stable
SFXN5	94097	-0.326699004	-3.687892196	0.000260255	0.000309715	-1.822543464	stable
NTHL1	4913	0.247687486	3.685417194	0.000262706	0.000311223	-1.831362788	stable
ATG13	9776	-0.215154339	-3.674977918	0.000273283	0.000322302	-1.868501159	stable
BNIP3	664	-0.279567494	-3.592169063	0.000372555	0.000437419	-2.159626043	stable
MAP1S	55201	-0.239128127	-3.517341931	0.000490497	0.000573336	-2.417367937	stable
MFN2	9927	-0.219158713	-3.464163475	0.000594669	0.000692027	-2.597457099	stable
PANK2	80025	-0.24020372	-3.449355769	0.000627162	0.000726624	-2.647146166	stable
DUT	1854	0.187065522	3.143257763	0.001806616	0.002083947	-3.629366612	stable
PNPT1	87178	0.236375299	2.995853265	0.002922506	0.003356415	-4.071535338	stable
GPER1	2852	0.285456231	2.945967983	0.003424677	0.003916044	-4.216598365	stable
STIM1	6786	-0.187768693	-2.937767352	0.003514403	0.004001247	-4.240222949	stable
CISD1	55847	-0.190206147	-2.831633834	0.004886048	0.005538925	-4.540297325	stable
ECSIT	51295	-0.18069495	-2.796687412	0.0054345	0.006134221	-4.636790175	stable
DHRS2	10202	0.430898192	2.733041682	0.006578617	0.007393915	-4.809574505	stable
DDX1	1653	0.181691965	2.682295648	0.007642049	0.008552591	-4.944601938	stable
XAF1	54739	0.385741815	2.607636472	0.009488649	0.010574215	-5.138831862	stable
NMT1	4836	0.158308843	2.590130711	0.009975689	0.011070068	-5.183609654	stable
VDAC3	7419	-0.164418078	-2.44352197	0.015014571	0.016591732	-5.547181019	stable
SCO2	9997	0.168363692	2.401169512	0.016839043	0.018529993	-5.648394821	stable
GPS2	2874	-0.116428254	-2.229649906	0.026374518	0.028902076	-6.040722379	stable
AKT2	208	-0.205090935	-2.181293392	0.029795163	0.032515054	-6.146222042	stable
HRK	8739	0.441655697	2.15399799	0.031890172	0.034657501	-6.204777309	stable
ARL2	402	0.128742095	2.137649364	0.033204745	0.035937646	-6.23950481	stable
FATE1	89885	-0.900883531	-2.094417791	0.036907373	0.039781308	-6.330092601	stable
PDZD8	118987	-0.153072847	-1.950467347	0.051880489	0.055692116	-6.61868348	stable
FOXK1	221937	0.146365944	1.903745457	0.057724451	0.061713539	-6.708027487	stable
BAG1	573	0.093735601	1.671768518	0.095421396	0.101602539	-7.120109944	stable
TRAK2	66008	-0.101264397	-1.598273046	0.110841856	0.117546001	-7.239685395	stable
ITPR3	3710	-0.195128849	-1.465306236	0.143692626	0.15177173	-7.442538161	stable
ARRB2	409	-0.095692342	-1.293254211	0.19673571	0.206965966	-7.679167914	stable
OPA1	4976	-0.077380784	-1.097911422	0.272962184	0.2858663	-7.91234635	stable
RAF1	5894	0.101336921	1.095740933	0.273909914	0.2858663	-7.914724749	stable
NEU2	4759	-0.071978504	-0.898442606	0.369538048	0.384144295	-8.111369609	stable
VDAC2	7417	0.053827204	0.870807618	0.384427835	0.398049293	-8.135820995	stable
ACSL4	2182	0.065199509	0.86554718	0.387303367	0.39945406	-8.140389242	stable
STX17	55014	0.060814699	0.833981167	0.404833491	0.415903157	-8.167222559	stable
HSDL1	83693	-0.053158325	-0.760811085	0.447257919	0.457699738	-8.225602603	stable
FOXK2	3607	-0.039222564	-0.611681581	0.541126766	0.551613718	-8.328047446	stable
CNR1	1268	0.084433973	0.56878684	0.569848324	0.57864907	-8.353400233	stable
WWOX	51741	-0.023188655	-0.329347142	0.742080991	0.750643464	-8.461111602	stable
ATF2	1386	0.020628064	0.264072593	0.791872045	0.79794003	-8.480519572	stable
MSTO1	55154	-0.002095065	-0.029042977	0.976846084	0.980574504	-8.515041842	stable
CIDEB	27141	0.003687386	0.022296363	0.982223655	0.982223655	-8.515215428	stable
