# Supplementary material for: The mitochondria-related gene risk mode revealed p66Shc as a prognostic mitochondria-related gene of glioblastoma
Source: Sci Rep. 2024 May 19;14:11418. doi: 10.1038/s41598-024-62083-2 (PMC11102912; doi:10.1038/s41598-024-62083-2)
Supplement: Supplementary file 6 — Supplementary Information 6. [file 41598_2024_62083_MOESM6_ESM.csv]

Supplementary Table 4: The mitochondrial prognosis-associated genes extracted based on the univaraite Cox regression analysis
GeneSymbol	beta	HR	HR.confint.lower	HR.confint.upper	wald.test	p.value
MMP2	0.22	1.2	1.1	1.5	7.2	0.0072
MUL1	0.43	1.5	1.1	2.3	4.9	0.026
MMP9	0.089	1.1	1	1.2	4.1	0.042
GSTP1	0.41	1.5	1.1	2.1	5.2	0.023
NRP1	0.21	1.2	1	1.5	6	0.014
KANK2	0.22	1.2	1	1.5	4.2	0.04
PAK1	0.26	1.3	1	1.6	5	0.025
LMNA	0.32	1.4	1.1	1.7	8.6	0.0033
MMAA	0.38	1.5	1	2	5	0.025
RAB38	0.18	1.2	1	1.4	7.1	0.0078
ITPR1	0.21	1.2	1	1.5	4.4	0.036
TRPM2	0.25	1.3	1	1.6	5.8	0.016
PML	0.32	1.4	1.1	1.8	6.3	0.012
SHC1	0.2	1.2	1	1.5	4.6	0.033
ABCG2	-0.22	0.81	0.68	0.95	6.5	0.011
